# Supplementary material for: Molecular epidemiology of β-lactamases in ceftriaxone-resistant Enterobacterales bloodstream infections in the mid-Atlantic United States
Source: Antimicrob Agents Chemother. 2025 Jan 27;69(3):e01258-24. doi: 10.1128/aac.01258-24 (PMC11881560; doi:10.1128/aac.01258-24)
Supplement: Supplemental material — Bacterial species, sequence types, plasmids identified, and antimicrobial resistance markers for 500 ceftriaxone-resistant Enterobacterales isolates. [file aac.01258-24-s0001.xlsx]

## Sheet: Samples
Supplemental Material: Bacterial species, sequence types, plasmids identified, and AMR markers for 500 ceftriaxone-resistant Enterobacterales isolates
WGS Identified Species	Sequence Type	Plasmids	OXA-1 Gene	ESBL Markers	ampC Markers on Plasmids	ampC Markers on Chromosome	E. coli mutations in the ampC promoter and/or attenuator region (-141 through +81) relative to E. coli K12	Plasmidic AMR Markers	All AMR Markers	Aztreonam MIC (µg/mL)	Cefazolin MIC (µg/mL)	Cefepime MIC (µg/mL)	Cefoxitin MIC (µg/mL)	Ceftriaxone MIC (µg/mL)	Ciprofloxacin MIC (µg/mL)	Gentamicin MIC (µg/mL)	Imipenem MIC (µg/mL)	Meropenem MIC (µg/mL)	Piperacillin-tazobactam MIC (µg/mL)	Tobramycin MIC (µg/mL)	Trimethoprim-sulfamethoxazole MIC (µg/mL)
Citrobacter freundii	-					CMY-59			parC, MarR, AcrA, MdtB, cycA, CRP, MdfA, RosB, YbtP, MdtC, H-NS, sugE, UhpT, AcrB, BaeR, EmrB, SoxR, QnrB33, Rpsl, GlpT, MsbA, YojI, MdtH, CMY-59, AcrD, PatA, ampH, MacB, mdlB, CpxA, YbtQ, cusR, BacA, argR, MarA, gyrA, MdtG	16	64	4	64	32	0.5	2	2	1	16	4	0.5
Citrobacter freundii	-					CMY-59			parC, MarR, QnrB38, AcrA, MdtB, cycA, CRP, MdfA, RosB, MdtC, H-NS, sugE, UhpT, AcrB, BaeR, EmrB, SoxR, Rpsl, GlpT, MsbA, YojI, MdtH, CMY-59, AcrD, PatA, ampH, MacB, mdlB, BaeS, CpxA, cusR, BacA, argR, MarA, gyrA, MdtG	16	64	4	64	32	0.5	2	2	1	32	4	0.5
Citrobacter freundii	-					CMY-59			parC, MarR, AcrA, MdtB, cycA, CRP, MdfA, RosB, MdtC, H-NS, sugE, UhpT, AcrB, KdpE, QnrB12, BaeR, EmrB, SoxR, Rpsl, GlpT, MsbA, YojI, MdtH, CMY-59, AcrD, PatA, ampH, MacB, mdlB, BaeS, CpxA, MsrB, cusR, BacA, argR, gyrA, MarA, MdtG	8	64	4	32	2	2	2	2	1	16	4	0.5
Citrobacter freundii	-					CMY-59			parC, MarR, AcrA, MdtB, cycA, CRP, tesA, MdfA, RosB, MdtC, H-NS, sugE, UhpT, AcrB, KdpE, BaeR, EmrB, SoxR, Rpsl, GlpT, MsbA, YojI, MdtH, QnrB13, CMY-59, AcrD, PatA, ampH, mdlB, CpxA, yheI, cusR, BacA, argR, MarA, gyrA, MdtG	8	64	4	64	16	0.5	2	2	1	16	4	0.5
Citrobacter freundii	154					CMY-59			parC, MarR, SilA, AcrA, MdtB, cycA, CRP, tesA, RosB, MdtC, H-NS, sugE, UhpT, AcrB, SilC, KdpE, BaeR, EmrB, SoxR, Rpsl, GlpT, MsbA, YojI, MdtH, CMY-59, AcrD, PatA, ampH, SilB, mdlB, BaeS, CpxA, cusR, BacA, argR, MarA, gyrA, MdtG	16	64	4	64	32	0.5	2	2	1	16	4	0.5
Citrobacter freundii	22	IncX5, rep_cluster_2335, IncFIB				CMY-59		MdtA, Tet(D)	parC, MarR, SilA, AcrA, MdtB, cycA, CRP, tesA, MdfA, RosB, MdtC, H-NS, sugE, UhpT, AcrB, SilC, KdpE, BaeR, EmrB, SoxR, Rpsl, GlpT, MsbA, YojI, MdtH, CMY-59, Tet(D), AcrD, PatA, ampH, MacB, mdlB, BaeS, CpxA, SilB, BacA, argR, MarA, gyrA, MdtA, MdtG	32	64	4	64	64	0.5	2	2	1		4	0.5
Citrobacter freundii	417	ColRNAI_rep_cluster_1987, IncFIB, IncFIA, IncFIA,IncFIC				CMY-59		Vga(C)	parC, MarR, QnrB38, AcrA, MdtB, cycA, CRP, MdfA, RosB, MdtC, H-NS, sugE, UhpT, AcrB, KdpE, BaeR, EmrB, SoxR, Rpsl, GlpT, Vga(C), MsbA, YojI, MdtH, CMY-59, AcrD, PatA, ampH, MacB, mdlB, BaeS, CpxA, cusR, BacA, argR, MarA, gyrA, MdtG	64	64	4	64	128	0.5	2	2	1	128	4	0.5
Citrobacter sp. FDAARGOS_156	-	rep_cluster_827				CMY-157			parC, AcrA, MdtB, cycA, CRP, MdfA, RosB, MdtC, H-NS, sugE, UhpT, AcrB, KdpE, BaeR, EmrB, SoxR, Rpsl, GlpT, MsbA, YojI, CMY-157, MdtH, PatA, AcrD, ampH, MacB, mdlB, CpxA, cusR, BacA, argR, MarA, gyrA, MdtG	64	64	4	64	128	0.5	2	2	1	64	4	0.5
Enterobacter asburiae	162	rep_cluster_2335, IncR				ACT-2		SilC, SilB, Vga(C)	parC, SilA, AcrA, setB, MdtB, cycA, CRP, tesA, OqxB27, RosB, MdtC, H-NS, UhpT, AcrB, SilC, FosA, parE, BaeR, EmrB, Rpsl, GlpT, Vga(C), MsbA, sotB, YojI, ACT-2, MdtK, PatA, AcrD, RamA, SilB, CpxA, RibD, RomA, RobA, BacA, argR, OqxA, MarA, gyrA	16	64	4	64	64	0.5	2	2	1	32	4	0.5
Enterobacter bugandensis	-					ACT-77			parC, AcrA, setB, MdtB, cycA, CRP, tesA, OqxB27, RosB, MdtC, H-NS, UhpT, AcrB, FosA, parE, BaeR, EmrB, Rpsl, GlpT, MsbA, YojI, sotB, MdtK, PatA, AcrD, RamA, CpxA, RomA, ACT-77, RobA, BacA, argR, OqxA, MarA	16	64	4	64	32	0.5	2	2	1	16	4	0.5
Enterobacter bugandensis	-					ACT-77			parC, AcrA, setB, MdtB, cycA, CRP, tesA, OqxB27, RosB, MdtC, H-NS, UhpT, AcrB, FosA, parE, BaeR, EmrB, Rpsl, GlpT, MsbA, YojI, sotB, MdtK, PatA, AcrD, RamA, CpxA, RomA, ACT-77, RobA, BacA, argR, OqxA, MarA	64	64	4	64	64	0.5	2	2	1	64	4	0.5
Enterobacter bugandensis	795					ACT-77			parC, AcrA, setB, MdtB, cycA, CRP, tesA, OqxB27, RosB, MdtC, H-NS, UhpT, AcrB, FosA, parE, BaeR, EmrB, Rpsl, GlpT, MsbA, YojI, sotB, MdtK, PatA, AcrD, RamA, CpxA, RomA, ACT-77, RobA, BacA, argR, OqxA, MarA	32	64	4	64	64	0.5	2	2	1	32	4	0.5
Enterobacter cloacae	456	IncR	OXA-1			CMH-3		CatB3, Vga(C), Mph(A), srpC, OXA-1, AAC(6')-Ib-cr, Arr-2, Sul1	parC, SilA, Sat2, CMH-3, AcrA, setB, MdtB, cycA, CRP, tesA, RosB, OqxA6, MdtC, Arr-2, H-NS, ANT(3'')-IIa, Sul1, CatB3, UhpT, AcrB, SilC, FosA, srpC, OXA-1, parE, BaeR, EmrB, Rpsl, GlpT, Vga(C), MsbA, sotB, YojI, Mph(A), DfrA1, MdtK, PatA, OqxB, AcrD, RamA, SilB, CpxA, RomA, RobA, BacA, argR, gyrA, MarA, AAC(6')-Ib-cr	8	64	4	64	16	8	2	2	1	16	4	8
Enterobacter cloacae	608	IncFIB,IncFII				CMH-3		APH(6)-Id, APH(3'')-Ib, Vga(C), cusS	parC, SilA, CMH-3, AcrA, setB, cusS, MdtB, cycA, CRP, tesA, RosB, OqxA6, MdtC, H-NS, PmrE, UhpT, AcrB, SilC, FosA, parE, BaeR, EmrB, Rpsl, GlpT, Vga(C), MsbA, sotB, YojI, APH(3'')-Ib, APH(6)-Id, MdtK, PatA, OqxB, AcrD, RamA, SilB, CpxA, RomA, BacA, argR, MarA, RobA	32	64	4	64	64	0.5	2	2	1	128	4	0.5
Enterobacter cloacae	-					CMH-4			parC, SilA, AcrA, setB, MdtB, cycA, CRP, tesA, RosB, OqxA6, MdtC, H-NS, PmrE, UhpT, AcrB, FosA, parE, BaeR, EmrB, Rpsl, GlpT, MsbA, YojI, sotB, MdtK, PatA, OqxB, AcrD, RamA, CpxA, RomA, BacA, argR, MarA, RobA, CMH-4	64	64	4	64	128	0.5	2	2	1	128	4	0.5
Enterobacter cloacae	-	IncFII,rep_cluster_2268				CMH-5			parC, SilA, AcrA, setB, MdtB, cycA, CRP, tesA, RosB, MdtC, H-NS, UhpT, AcrB, FosA, parE, BaeR, EmrB, Rpsl, GlpT, MsbA, YojI, sotB, CMH-5, MdtK, PatA, OqxB, AcrD, CyaA, RamA, CpxA, RomA, RobA, BacA, argR, OqxA, MarA	32	64	32	64	128	0.5	2	2	1	64	4	0.5
Enterobacter hormaechei	50	rep_cluster_2335				ACT-15			parC, SilA, AcrA, setB, MdtB, cycA, CRP, tesA, RosB, OqxA6, MdtC, H-NS, PmrE, sugE, UhpT, ACT-15, AcrB, SilC, FosA, parE, BaeR, EmrB, Rpsl, GlpT, MsbA, YojI, sotB, MdtK, PatA, OqxB, AcrD, RamA, SilB, CpxA, RomA, BacA, argR, MarA, RobA	64	64	4	64	128	0.5	2	2	1	128	4	0.5
Enterobacter hormaechei	50	IncFII, IncFIA, rep_cluster_2335				ACT-15			parC, SilA, AcrA, setB, MdtB, cycA, CRP, tesA, RosB, OqxA6, MdtC, H-NS, PmrE, sugE, UhpT, ACT-15, AcrB, SilC, FosA, parE, BaeR, EmrB, Rpsl, GlpT, MsbA, YojI, sotB, MdtK, PatA, OqxB, AcrD, RamA, SilB, CpxA, RomA, BacA, argR, MarA, RobA	64	64	4	64	128	0.5	2	2	1	>128	4	0.5
Enterobacter hormaechei	50	rep_cluster_1756, rep_cluster_2335, Col(IRGK), IncR				ACT-15			parC, SilA, AcrA, setB, MdtB, cycA, CRP, tesA, RosB, OqxA6, MdtC, H-NS, PmrE, sugE, UhpT, ACT-15, AcrB, SilC, FosA, parE, BaeR, EmrB, Rpsl, GlpT, MsbA, YojI, sotB, MdtK, PatA, OqxB, AcrD, RamA, SilB, CpxA, RomA, BacA, argR, MarA, RobA	64	64	8	64	128	0.5	2	2	1	>128	4	0.5
Enterobacter hormaechei	536	IncN, IncFII,rep_cluster_2268				ACT-15		SilC, SilA, SilB	parC, SilA, AcrA, setB, MdtB, cycA, CRP, tesA, RosB, OqxA6, MdtC, H-NS, sugE, UhpT, ACT-15, AcrB, SilC, FosA, parE, BaeR, EmrB, Rpsl, GlpT, MsbA, YojI, sotB, MdtK, PatA, OqxB, AcrD, RamA, SilB, CpxA, RomA, BacA, argR, MarA, RobA	64	64	4	64	128	0.5	2	2	1	64	4	0.5
Enterobacter hormaechei	-					ACT-16			parC, AcrA, setB, MdtB, cycA, CRP, tesA, RosB, MdtC, H-NS, PmrE, sugE, UhpT, AcrB, FosA, parE, BaeR, EmrB, Rpsl, GlpT, MsbA, YojI, sotB, MdtK, PatA, OqxB, AcrD, RamA, ACT-16, CpxA, RomA, RobA, BacA, argR, OqxA, MarA	64	64	4	64	128	0.5	2	2	1	128	4	0.5
Enterobacter hormaechei	1073	IncHI2A, rep_cluster_2335, IncR, rep_cluster_1088		SHV-12		ACT-16		QnrB20, Sul2, SHV-12, Sul1	parC, SilA, AcrA, setB, MdtB, cycA, CRP, tesA, OqxB32, RosB, QnrB20, MdtC, H-NS, Sul1, sugE, UhpT, AcrB, SilC, Sul2, parE, BaeR, EmrB, SHV-12, Rpsl, GlpT, MsbA, YojI, sotB, MdtK, PatA, AcrD, RamA, ACT-16, SilB, CpxA, RomA, RobA, BacA, argR, FosA2, OqxA, MarA	64	64	16	64	128	2	2	2	1	>128	4	2
Enterobacter hormaechei	-					ACT-17			parC, AcrA, setB, MdtB, cycA, ACT-17, tesA, CRP, RosB, OqxA6, MdtC, H-NS, sugE, UhpT, AcrB, FosA, parE, BaeR, EmrB, Rpsl, GlpT, MsbA, YojI, sotB, MdtK, PatA, OqxB, AcrD, RamA, CpxA, RomA, BacA, argR, MarA, RobA	16	64	4	64	128	0.5	2	2	1	128	4	0.5
Enterobacter hormaechei	-					ACT-17			parC, AcrA, setB, MdtB, cycA, ACT-17, tesA, CRP, RosB, MdtC, H-NS, PmrE, sugE, UhpT, AcrB, parE, BaeR, EmrB, Rpsl, GlpT, MsbA, YojI, sotB, MdtK, PatA, AcrD, RamA, CpxA, RomA, RobA, BacA, argR, FosA2, MarA	16	64	4	64	128	0.5	2	2	1	128	4	0.5
Enterobacter hormaechei	133	ColRNAI_rep_cluster_1987, rep_cluster_2335, rep_cluster_1804				ACT-17			parC, AcrA, setB, MdtB, cycA, ACT-17, tesA, CRP, RosB, OqxA6, MdtC, H-NS, PmrE, sugE, UhpT, AcrB, FosA, parE, BaeR, EmrB, Rpsl, GlpT, MsbA, YojI, sotB, MdtK, PatA, OqxB, AcrD, RamA, CpxA, RomA, BacA, argR, MarA, RobA	64	64	4	64	128	0.5	2	2	1	>128	4	0.5
Enterobacter hormaechei	133	IncFIB,IncFII, ColRNAI_rep_cluster_1987, rep_cluster_2335				ACT-17		DfrA14, SilA, Vga(C), SilC, Sul2, APH(3'')-Ib, TEM-1, cusS, APH(6)-Id, Tet(D), SilB	parC, SilA, AcrA, setB, cusS, MdtB, cycA, ACT-17, tesA, CRP, RosB, OqxA6, MdtC, H-NS, PmrE, sugE, UhpT, AcrB, SilC, Sul2, FosA, parE, BaeR, EmrB, Rpsl, GlpT, Vga(C), MsbA, sotB, YojI, APH(3'')-Ib, TEM-1, APH(6)-Id, MdtK, PatA, Tet(D), OqxB, AcrD, RamA, SilB, DfrA14, CpxA, RomA, BacA, argR, MarA, RobA	64	64	16	64	128	0.5	2	16	1	>128	4	8
Enterobacter hormaechei	127	ColRNAI_rep_cluster_1987,rep_cluster_2335, rep_cluster_2335,rep_cluster_2358, rep_cluster_2358, IncFIB, ColRNAI_rep_cluster_1987,rep_cluster_2358				ACT-20		DfrA14, SilA, Vga(C), SilC, Sul2, APH(3'')-Ib, TEM-1, cusS, APH(6)-Id, Tet(D), SilB	parC, SilA, AcrA, setB, cusS, MdtB, cycA, CRP, tesA, OqxB32, RosB, MdtC, H-NS, PmrE, sugE, UhpT, AcrB, SilC, Sul2, FosA, parE, BaeR, EmrB, Rpsl, GlpT, Vga(C), MsbA, sotB, YojI, APH(3'')-Ib, TEM-1, APH(6)-Id, MdtK, PatA, Tet(D), AcrD, RamA, SilB, DfrA14, CpxA, RomA, RobA, BacA, argR, ACT-20, OqxA, MarA	64	64	4	64	128	0.5	2	2	1	>128	4	8
Enterobacter hormaechei	600	IncFII, rep_cluster_2335, rep_cluster_2358, IncFIB	OXA-1	CTX-M-15		ACT-20		DfrA14, SilA, QnrB1, SilB, Vga(C), SilC, Tet(A), Sul2, APH(3'')-Ib, TEM-1, cusS, APH(6)-Id, CTX-M-15, ANT(3'')-IIa	parC, SilA, AcrA, Tet(A), setB, cusS, MdtB, cycA, CRP, tesA, RosB, OqxA6, MdtC, H-NS, ANT(3'')-IIa, PmrE, sugE, CatB3, UhpT, AcrB, SilC, Sul2, CatI, FosA, CTX-M-15, OXA-1, parE, BaeR, EmrB, Rpsl, QnrB1, GlpT, Vga(C), MsbA, sotB, APH(3'')-Ib, TEM-1, APH(6)-Id, MdtK, PatA, OqxB, AcrD, RamA, SilB, DfrA14, CpxA, RomA, RobA, BacA, argR, ACT-20, MarA, AAC(6')-Ib-cr	64	64	64	64	128	4	2	2	1	32	8	8
Enterobacter hormaechei	121	IncHI2A,rep_cluster_1088, IncFIB, rep_cluster_2335	OXA-1	CTX-M-15		ACT-25		DfrA14, CatB3, QnrB1, AAC(3)-IIc, Tet(A), Sul2, APH(3'')-Ib, TEM-1, CatI, APH(6)-Id, CTX-M-15, OXA-1, TmrB, AAC(6')-Ib-cr, ANT(3'')-IIa	parC, SilA, Sat2, AcrA, Tet(A), setB, MdtB, cycA, CRP, tesA, OqxB32, RosB, OqxA6, MdtC, H-NS, ANT(3'')-IIa, PmrE, sugE, CatB3, UhpT, AAC(3)-IIc, AcrB, SilC, Sul2, CatI, CTX-M-15, OXA-1, TmrB, parE, BaeR, EmrB, Rpsl, QnrB1, GlpT, MsbA, YojI, sotB, APH(3'')-Ib, TEM-1, DfrA1, APH(6)-Id, MdtK, PatA, AcrD, RamA, SilB, DfrA14, CpxA, RomA, RobA, BacA, argR, gyrA, ACT-25, AAC(6')-Ib-cr, FosA2, MarA	64	64	16	64	128	8	16	2	1	64	8	8
Enterobacter hormaechei	1241	-	OXA-1	CTX-M-15		ACT-25		DfrA14, Sul2, APH(3'')-Ib, TEM-1, APH(6)-Id, CTX-M-15	parC, SilA, AcrA, Tet(A), setB, MdtB, cycA, CRP, tesA, OqxB27, RosB, OqxA6, MdtC, H-NS, ANT(3'')-IIa, PmrE, sugE, CatB3, UhpT, AAC(3)-IIc, AcrB, SilC, Sul2, CatI, FosA, CTX-M-15, OXA-1, TmrB, parE, BaeR, EmrB, Rpsl, QnrB1, GlpT, MsbA, YojI, sotB, APH(3'')-Ib, TEM-1, APH(6)-Id, MdtK, PatA, AcrD, RamA, SilB, DfrA14, CpxA, RomA, RobA, BacA, argR, ACT-25, MarA, AAC(6')-Ib-cr	64	64	32	64	128	2	32	2	1	16	16	8
Enterobacter hormaechei	1282	IncFII,rep_cluster_2268				ACT-25		Vga(C)	parC, AcrA, setB, MdtB, cycA, CRP, tesA, OqxB32, RosB, MdtC, H-NS, PmrE, sugE, UhpT, AcrB, FosA, parE, BaeR, EmrB, Rpsl, GlpT, Vga(C), MsbA, sotB, YojI, MdtK, PatA, AcrD, RamA, CpxA, RomA, RobA, BacA, argR, ACT-25, OqxA, MarA	64	64	4	64	128	0.5	2	2	1	>128	4	0.5
Enterobacter hormaechei	544	rep_cluster_2335, IncFIA				ACT-25		Vga(C)	parC, SilA, AcrA, setB, MdtB, cycA, CRP, tesA, OqxB32, RosB, OqxA6, MdtC, H-NS, PmrE, sugE, UhpT, AcrB, SilC, parE, BaeR, EmrB, Rpsl, GlpT, Vga(C), MsbA, sotB, MdtK, PatA, AcrD, RamA, SilB, CpxA, RomA, RobA, BacA, argR, ACT-25, FosA2, MarA	32	64	64	64	128	0.5	2	2	1	128	4	0.5
Enterobacter hormaechei	544	IncL/M				ACT-25			parC, SilA, AcrA, setB, MdtB, cycA, CRP, tesA, OqxB32, RosB, OqxA6, MdtC, H-NS, PmrE, sugE, UhpT, AcrB, SilC, parE, BaeR, EmrB, Rpsl, GlpT, MsbA, YojI, sotB, MdtK, PatA, AcrD, RamA, SilB, CpxA, QnrS7, RomA, RobA, BacA, argR, ACT-25, FosA2, MarA	64	64	4	64	128	0.5	2	2	1	128	4	0.5
Enterobacter hormaechei	350	rep_cluster_2335, IncR				ACT-27			parC, SilA, AcrA, setB, MdtB, cycA, CRP, tesA, RosB, ACT-27, OqxA6, MdtC, H-NS, PmrE, sugE, UhpT, AcrB, SilC, FosA, parE, BaeR, EmrB, Rpsl, GlpT, MsbA, YojI, sotB, MdtK, PatA, OqxB, AcrD, RamA, SilB, CpxA, RomA, BacA, argR, MarA, RobA	64	64	4	64	128	0.5	2	2	1	128	4	0.5
Enterobacter hormaechei	-					ACT-41			parC, AcrA, setB, MdtB, cycA, CRP, tesA, RosB, MdtC, H-NS, sugE, UhpT, AcrB, parE, BaeR, EmrB, Rpsl, GlpT, MsbA, YojI, sotB, MdtK, PatA, OqxB, AcrD, RamA, CpxA, RomA, RobA, BacA, argR, FosA2, OqxA, MarA, ACT-41	64	64	4	64	128	0.5	2	2	1	128	4	0.5
Enterobacter hormaechei	264					ACT-41			parC, AcrA, setB, MdtB, cycA, CRP, tesA, RosB, MdtC, H-NS, sugE, UhpT, AcrB, parE, BaeR, EmrB, Rpsl, GlpT, MsbA, YojI, sotB, MdtK, PatA, OqxB, AcrD, RamA, CpxA, RomA, RobA, BacA, argR, FosA2, OqxA, MarA, ACT-41	32	64	4	64	64	0.5	2	2	1	32	4	0.5
Enterobacter hormaechei	-	rep_cluster_2335, IncFII,rep_cluster_2183, IncR, IncI-gamma/K1				ACT-45			parC, SilA, AcrA, setB, MdtB, cycA, CRP, tesA, OqxB32, RosB, MdtC, H-NS, sugE, UhpT, AcrB, SilC, ACT-45, parE, BaeR, EmrB, Rpsl, GlpT, MsbA, YojI, sotB, MdtK, PatA, AcrD, RamA, SilB, CpxA, RomA, RobA, BacA, argR, FosA2, OqxA, MarA, CatII	64	64	4	64	128	0.5	2	2	1	128	4	0.5
Enterobacter hormaechei	108	rep_cluster_2335				ACT-55			parC, SilA, AcrA, setB, MdtB, cycA, CRP, tesA, RosB, OqxA6, MdtC, H-NS, PmrE, sugE, UhpT, AcrB, SilC, parE, BaeR, EmrB, SoxR, Rpsl, GlpT, MsbA, sotB, ACT-55, MdtK, PatA, OqxB, AcrD, RamA, SilB, CpxA, RomA, BacA, argR, MarA, RobA	8	64	4	64	4	0.5	2	2	1	16	4	0.5
Enterobacter hormaechei	108	IncFII, rep_cluster_2335, rep_cluster_2268				ACT-55		Vga(C)	parC, SilA, AcrA, setB, MdtB, cycA, CRP, tesA, RosB, OqxA6, MdtC, H-NS, PmrE, sugE, UhpT, AcrB, SilC, parE, BaeR, EmrB, SoxR, Rpsl, GlpT, Vga(C), MsbA, sotB, ACT-55, MdtK, PatA, OqxB, AcrD, RamA, SilB, CpxA, RomA, BacA, argR, MarA, RobA	64	64	4	64	128	0.5	2	2	1	128	4	0.5
Enterobacter hormaechei	108	IncFII, rep_cluster_2335, ColRNAI_rep_cluster_1987, IncFIB				ACT-55		SilC, SilA, SilB, cusS	parC, SilA, AcrA, setB, cusS, MdtB, cycA, CRP, tesA, RosB, OqxA6, MdtC, H-NS, PmrE, sugE, UhpT, AcrB, SilC, parE, BaeR, EmrB, SoxR, Rpsl, GlpT, MsbA, sotB, ACT-55, MdtK, PatA, OqxB, AcrD, RamA, SilB, CpxA, RomA, BacA, argR, MarA, RobA	8	64	4	64	2	0.5	2	2	1	16	4	0.5
Enterobacter hormaechei	-	ColRNAI_rep_cluster_1987, IncFIB,IncFII, rep_cluster_2335				ACT-56		SilC, SilA, SilB, cusS	parC, SilA, AcrA, setB, cusS, MdtB, cycA, CRP, tesA, RosB, OqxA6, MdtC, H-NS, ACT-56, PmrE, sugE, UhpT, AcrB, SilC, FosA, parE, BaeR, EmrB, Rpsl, GlpT, MsbA, YojI, sotB, MdtK, PatA, OqxB, AcrD, RamA, SilB, CpxA, RomA, BacA, argR, MarA, RobA	32	64	4	64	128	0.5	2	2	1	64	4	0.5
Enterobacter hormaechei	-	IncFIB,IncFII				ACT-56		SilA, Vga(C), SilC, APH(3'')-Ib, cusS, APH(6)-Id, SilB	parC, SilA, AcrA, setB, cusS, MdtB, cycA, CRP, tesA, RosB, OqxA6, MdtC, H-NS, ACT-56, PmrE, sugE, UhpT, AcrB, SilC, FosA, parE, BaeR, EmrB, Rpsl, GlpT, Vga(C), MsbA, sotB, YojI, APH(3'')-Ib, APH(6)-Id, MdtK, PatA, OqxB, AcrD, RamA, SilB, CpxA, RomA, BacA, argR, MarA, RobA	64	64	4	64	128	0.5	2	2	1	>128	4	0.5
Enterobacter hormaechei	106	rep_cluster_1451, rep_cluster_2335, IncFII,rep_cluster_2268				ACT-56		SilC, SilA, SilB, Vga(C)	parC, SilA, AcrA, setB, MdtB, cycA, CRP, tesA, RosB, OqxA6, MdtC, H-NS, ACT-56, PmrE, sugE, UhpT, AcrB, SilC, FosA, parE, BaeR, EmrB, Rpsl, GlpT, Vga(C), MsbA, sotB, YojI, MdtK, PatA, OqxB, AcrD, RamA, SilB, CpxA, RomA, BacA, argR, MarA, RobA	32	64	4	64	128	0.5	2	2	1	128	4	0.5
Enterobacter hormaechei	113	IncHI2A, rep_cluster_2335, IncFIB,IncFII, rep_cluster_1088		SHV-12		ACT-56		SilA, SilB, Vga(C), SilC, Sul2, APH(3'')-Ib, qacEdelta1, cusS, APH(6)-Id, MCR-9, DfrA19, QnrB20, SHV-12, aadA2, Sul1	parC, SilA, AcrA, setB, cusS, MdtB, cycA, CRP, tesA, RosB, OqxA6, QnrB20, MdtC, H-NS, ACT-56, ANT(3'')-IIa, Sul1, sugE, UhpT, AcrB, SilC, Sul2, FosA, parE, BaeR, EmrB, SHV-12, Rpsl, GlpT, Vga(C), MsbA, sotB, YojI, APH(3'')-Ib, MCR-9, APH(6)-Id, MdtK, PatA, OqxB, AcrD, RamA, aadA2, SilB, CpxA, qacEdelta1, RomA, RobA, BacA, argR, DfrA19, MarA	64	64	4	64	16	0.5	2	2	1	16	4	8
Enterobacter hormaechei	740	IncFII, ColRNAI_rep_cluster_1987, IncFIB, IncFIA				ACT-56		SilC, SilA, SilB	parC, SilA, AcrA, setB, MdtB, cycA, CRP, tesA, RosB, MdtC, H-NS, ACT-56, PmrE, sugE, UhpT, AcrB, SilC, parE, BaeR, EmrB, Rpsl, GlpT, MsbA, YojI, sotB, MdtK, PatA, AcrD, RamA, SilB, CpxA, RomA, RobA, BacA, argR, FosA2, MarA	8	64	4	64	32	0.5	2	2	1	16	4	0.5
Enterobacter hormaechei	974					ACT-61			parC, AcrA, setB, MdtB, cycA, CRP, tesA, OqxB32, RosB, MdtC, H-NS, PmrE, sugE, UhpT, AcrB, FosA, parE, BaeR, EmrB, ACT-61, Rpsl, GlpT, MsbA, YojI, sotB, MdtK, PatA, AcrD, RamA, CpxA, RomA, RobA, BacA, argR, OqxA, MarA	8	64	4	64	32	0.5	2	2	1	16	4	0.5
Enterobacter hormaechei	974	-	OXA-1	CTX-M-15		ACT-61		DfrA14, Sul2, APH(3'')-Ib, TEM-1, APH(6)-Id, CTX-M-15	parC, SilA, AcrA, setB, cusS, MdtB, cycA, CRP, tesA, OqxB32, RosB, MdtC, H-NS, PmrE, sugE, CatB3, UhpT, AcrB, SilC, Sul2, FosA, CTX-M-15, OXA-1, parE, BaeR, EmrB, ACT-61, Rpsl, QnrB1, GlpT, Vga(C), MsbA, sotB, YojI, APH(3'')-Ib, TEM-1, APH(6)-Id, MdtK, PatA, AcrD, RamA, SilB, DfrA14, CpxA, RomA, RobA, BacA, argR, OqxA, MarA, AAC(6')-Ib-cr	64	64	16	64	128	4	2	2	1	16	8	8
Enterobacter hormaechei	-					ACT-65			parC, ACT-65, AcrA, setB, MdtB, cycA, CRP, tesA, RosB, OqxA6, MdtC, H-NS, PmrE, sugE, UhpT, AcrB, FosA, parE, BaeR, EmrB, Rpsl, GlpT, MsbA, sotB, MdtK, PatA, OqxB, AcrD, RamA, CpxA, RomA, BacA, argR, MarA, RobA	8	64	4	64	32	0.5	2	2	1	32	4	0.5
Enterobacter hormaechei	148	IncFII,rep_cluster_2272, rep_cluster_2335, IncFIB	OXA-1	CTX-M-15		ACT-74		DfrA14, Sul2, APH(3'')-Ib, TEM-1, APH(6)-Id, CTX-M-15	parC, SilA, AcrA, Tet(A), setB, MdtB, cycA, CRP, tesA, OqxB32, RosB, MdtC, ACT-74, H-NS, ANT(3'')-IIa, sugE, CatB3, UhpT, AAC(3)-IIc, AcrB, SilC, Sul2, CatI, CTX-M-15, OXA-1, TmrB, parE, BaeR, EmrB, Rpsl, QnrB1, GlpT, MsbA, YojI, sotB, APH(3'')-Ib, TEM-1, APH(6)-Id, MdtK, PatA, AcrD, RamA, SilB, DfrA14, CpxA, RomA, RobA, BacA, argR, OqxA, MarA, AAC(6')-Ib-cr	16	64	4	64	64	0.5	16	2	1	16	8	8
Enterobacter hormaechei	68	rep_cluster_435, Col(Ye4449)				ACT-74			parC, SilA, AcrA, setB, MdtB, cycA, CRP, tesA, RosB, OqxA6, MdtC, ACT-74, H-NS, sugE, UhpT, AcrB, SilC, parE, BaeR, EmrB, Rpsl, GlpT, MsbA, sotB, MdtK, PatA, OqxB, AcrD, RamA, SilB, CpxA, RomA, BacA, argR, MarA, RobA	32	64	4	64	64	0.5	2	2	1	32	4	0.5
Enterobacter kobei	-	IncFII,rep_cluster_2183, IncFIA,IncFII				ACT-28		SilC, SilA, SilB	parC, SilA, AcrA, setB, MdtB, cycA, CRP, tesA, RosB, OqxA6, MdtC, H-NS, UhpT, AcrB, SilC, ACT-28, parE, BaeR, EmrB, Rpsl, GlpT, MsbA, YojI, sotB, MdtK, PatA, OqxB, AcrD, RamA, SilB, CpxA, RomA, RobA, BacA, argR, FosA2, MarA	16	64	4	64	32	0.5	2	2	1	16	4	0.5
Enterobacter kobei	555	IncFIB				ACT-28		SilC, SilB	parC, SilA, AcrA, setB, cusS, MdtB, cycA, CRP, tesA, RosB, OqxA6, MdtC, H-NS, UhpT, AcrB, SilC, FosA, ACT-28, parE, BaeR, EmrB, Rpsl, GlpT, MsbA, YojI, sotB, APH(3'')-Ib, APH(6)-Id, MdtK, PatA, OqxB, AcrD, RamA, SilB, CpxA, RomA, BacA, argR, MarA, RobA	8	64	4	64	2	0.5	2	2	1	16	4	0.5
Enterobacter kobei	1150	-				ACT-52		SilC, SilB, cusS	parC, SilA, AcrA, setB, cusS, MdtB, cycA, CRP, tesA, RosB, OqxA6, MdtC, H-NS, PmrE, UhpT, AcrB, SilC, parE, BaeR, EmrB, Rpsl, GlpT, MsbA, sotB, APH(3'')-Ib, APH(6)-Id, MdtK, PatA, OqxB, AcrD, RamA, ACT-52, SilB, CpxA, RomA, RobA, BacA, argR, FosA2, MarA	32	64	4	64	16	0.5	2	2	1	16	4	0.5
Enterobacter kobei	3	IncFIB,IncFII				ACT-52			parC, SilA, AcrA, setB, MdtB, cycA, CRP, tesA, RosB, MdtC, H-NS, PmrE, UhpT, AcrB, FosA, parE, BaeR, EmrB, Rpsl, GlpT, MsbA, sotB, MdtK, PatA, OqxB, AcrD, RamA, ACT-52, CpxA, RomA, RobA, BacA, argR, OqxA, MarA	8	64	4	64	8	0.5	2	2	1	16	4	0.5
Enterobacter roggenkampii	963	IncFII, rep_cluster_2335, ColRNAI_rep_cluster_1987, IncFIA, IncFIB				MIR-10		Vga(C), SilC, multidrug efflux SMR transporter, mcr-10.1, SilB	parC, SilA, AcrA, setB, MdtB, cycA, CRP, tesA, RosB, multidrug efflux SMR transporter, MdtC, H-NS, UhpT, AcrB, SilC, parE, mcr-10.1, BaeR, EmrB, Rpsl, GlpT, Vga(C), MsbA, sotB, YojI, MdtK, PatA, AcrD, RamA, SilB, CpxA, RomA, MIR-10, BacA, argR, MarA, RobA, gyrA	16	64	4	64	16	0.5	2	2	1	16	4	0.5
Enterobacter roggenkampii	-	IncFII, rep_cluster_2335, ColRNAI_rep_cluster_1987, rep_cluster_2358, IncFIB				MIR-12		SilA, Vga(C), SilC, MCR-9, cusS, multidrug efflux SMR transporter, SilB	parC, SilA, AcrA, setB, cusS, MdtB, cycA, CRP, tesA, OqxB27, RosB, multidrug efflux SMR transporter, MdtC, H-NS, PmrE, UhpT, AcrB, SilC, MIR-12, parE, BaeR, EmrB, Rpsl, GlpT, Vga(C), MsbA, sotB, YojI, MCR-9, MdtK, PatA, AcrD, RamA, SilB, CpxA, RomA, RobA, BacA, argR, FosA2, OqxA, MarA, gyrA	64	64	4	64	128	0.5	2	2	1	>128	4	0.5
Enterobacter roggenkampii	272	IncFII, IncFIB, rep_cluster_2335				MIR-15		SilC, SilA, SilB	parC, SilA, AcrA, setB, MdtB, cycA, MIR-15, tesA, CRP, RosB, OqxB27, MdtC, H-NS, PmrE, UhpT, AcrB, SilC, FosA, parE, BaeR, EmrB, Rpsl, GlpT, MsbA, sotB, MdtK, PatA, AcrD, RamA, SilB, CpxA, RomA, RobA, BacA, argR, OqxA, MarA, gyrA	64	64	4	64	128	0.5	2	2	1	128	4	0.5
Enterobacter roggenkampii	272	IncFII, ColRNAI_rep_cluster_1987, IncFIB, IncR, IncL/M		SHV-7		MIR-15		SilA, ANT(2'')-Ia, SilC, QnrS7, SHV-7, multidrug efflux SMR transporter, SilB	parC, SilA, AcrA, setB, MdtB, cycA, MIR-15, tesA, CRP, RosB, multidrug efflux SMR transporter, SHV-7, OqxB27, MdtC, H-NS, PmrE, UhpT, AcrB, SilC, FosA, parE, BaeR, EmrB, Rpsl, GlpT, MsbA, sotB, MdtK, PatA, AcrD, RamA, SilB, CpxA, ANT(2'')-Ia, QnrS7, RomA, RobA, BacA, argR, OqxA, MarA, gyrA	64	64	4	64	8	2	8	2	1	16	8	0.5
Enterobacter roggenkampii	703	IncFII, IncFIB, rep_cluster_2335				MIR-16		SilC, SilB	parC, SilA, AcrA, setB, MdtB, cycA, CRP, tesA, OqxB27, RosB, MdtC, H-NS, UhpT, AcrB, SilC, parE, BaeR, EmrB, Rpsl, GlpT, MsbA, YojI, sotB, MdtK, PatA, AcrD, RamA, SilB, CpxA, MIR-16, RomA, RobA, BacA, argR, FosA2, OqxA, MarA, gyrA	16	64	4	64	32	0.5	2	2	1	32	4	0.5
Escherichia coli	131	IncFII, Col(MG828), Col156, IncFIB, IncFIA, rep_cluster_2401		CTX-M-15		ampC	-118(T->A), -73(C->T), -28(G->A), -26(T->N), -25(G->N), -24(A->N), 23(G->N), 27(A->N), 81(G->A)	Vga(C), Mph(A), TEM-1, CTX-M-15, MacB	parC, MarR, cusF, PtsI, AcrA, AcrF, EvgS, MdtB, cycA, CRP, MdfA, RosB, MdtN, EmrK, YbtP, MdtC, PmrF, Dfr, H-NS, PmrE, Sul1, UhpT, MacA, AcrB, EmrE, KdpE, ampC, AcrE, AcrS, ampR, MdtM, CTX-M-15, GadW, parE, BaeR, EmrB, SoxR, EmrY, EmrA, Rpsl, GlpT, EmrD, Vga(C), MsbA, MdtH, YojI, Mph(A), GadX, TEM-1, PmrC, MdtO, PatA, AcrD, MdtP, ampH, MacB, mdlB, MdtF, BaeS, CpxA, yheI, MsrB, PhoQ, YbtQ, cusR, Ev…	32	64	64	8	128	8	2	2	1	16	4	8
Escherichia coli	131	rep_cluster_2131, IncFIB, IncFIA	OXA-1	CTX-M-15		ampC	-118(T->A), -73(C->T), -28(G->A), 25(C->N), 27(A->N), 81(G->A)	CTX-M-15, Vga(C)	parC, MarR, cusF, PtsI, AcrA, AcrF, EvgS, MdtB, cycA, CRP, MdfA, RosB, MdtN, EmrK, YbtP, MdtC, PmrF, H-NS, PmrE, CatB3, UhpT, MacA, AcrB, EmrE, KdpE, ampC, AcrE, AcrS, ampR, MdtM, CTX-M-15, GadW, OXA-1, parE, BaeR, EmrB, SoxR, EmrY, EmrA, Rpsl, GlpT, EmrD, Vga(C), MsbA, MdtH, YojI, GadX, PmrC, MdtO, PatA, AcrD, MdtP, ampH, MdtF, mdlB, BaeS, CpxA, yheI, MsrB, PhoQ, YbtQ, cusR, EvgA, PmrL, BacA, ar…	64	64	16	8	128	8	2	2	1	16	16	0.5
Escherichia coli	131	rep_cluster_2131, IncFIB, IncFIA, IncFIA,IncFIC	OXA-1	CTX-M-15		ampC	-118(T->A), -73(C->T), -28(G->A), 25(C->N), 29(G->N), 30(G->N), 31(C->N), 58(C->N), 60(A->N), 62(G->N), 65(C->N), 81(G->A)	CatB3, Vga(C), Tet(A), CTX-M-15, OXA-1, AAC(6')-Ib-cr	parC, MarR, cusF, PtsI, AcrA, Tet(A), AcrF, EvgS, MdtB, cycA, CRP, MdfA, RosB, MdtN, EmrK, YbtP, MdtC, PmrF, H-NS, PmrE, CatB3, UhpT, MacA, AcrB, EmrE, KdpE, ampC, AcrE, AcrS, ampR, CTX-M-15, GadW, OXA-1, parE, BaeR, EmrB, SoxR, EmrY, EmrA, Rpsl, GlpT, EmrD, Vga(C), MsbA, MdtH, YojI, GadX, PmrC, MdtO, PatA, AcrD, MdtP, ampH, MdtF, mdlB, BaeS, CpxA, yheI, MsrB, PhoQ, YbtQ, cusR, EvgA, PmrL, BacA, …	64	64	32	16	128	8	2	2	1	16	8	0.5
Escherichia coli	131	IncI1/B/O, rep_cluster_1778,rep_cluster_1778, rep_cluster_488, IncFIB,IncFII, IncFIA, IncY		CTX-M-15		ampC	-118(T->A), -73(C->T), -28(G->A), 27(A->N), 42(G->N), 44(A->N), 45(T->N), 46(G->N), 81(G->A)	OXA-33, CatB3, CTX-M-15	parC, MarR, cusF, aadA5, PtsI, AcrA, AcrF, EvgS, MdtB, cycA, CRP, MdfA, RosB, MdtN, EmrK, YbtP, MdtC, PmrF, Dfr, H-NS, PmrE, CatB3, UhpT, MacA, AcrB, EmrE, KdpE, ampC, AcrE, AcrS, ampR, MdtM, CTX-M-15, GadW, parE, BaeR, EmrB, SoxR, EmrY, OXA-33, EmrA, Rpsl, GlpT, EmrD, MsbA, YojI, MdtH, GadX, PmrC, MdtO, PatA, AcrD, MdtP, ampH, MdtF, mdlB, BaeS, CpxA, yheI, MsrB, PhoQ, YbtQ, cusR, EvgA, PmrL, Bac…	64	64	64	16	128	8	2	2	1	16	4	8
Escherichia coli	131	rep_cluster_2131, Col156, IncFIA,IncFII, IncFIA, IncFIB, IncFIA,IncFIC		CTX-M-27		ampC	-118(T->A), -73(C->T), -28(G->A), 42(G->N), 43(T->N), 44(A->N), 81(G->A)	Sul1, aadA5, Tet(A), Sul2, Mph(A), APH(3'')-Ib, APH(6)-Id, srpC, CTX-M-27, MacB, Dfr	parC, MdtB, UhpT, EmrB, APH(3'')-Ib, AcrD, ampH, MarR, EvgS, cycA, MdfA, CTX-M-27, H-NS, Dfr, PmrE, AcrB, Sul2, AcrE, ampR, MdtM, GadW, parE, EmrD, MsbA, MdtH, PmrC, MdtO, PatA, MdtF, CpxA, YbtQ, PmrL, PtsI, cusF, aadA5, Tet(A), AcrF, CRP, Sul1, MacA, KdpE, BaeR, EmrY, EmrA, Rpsl, Mph(A), GadX, APH(6)-Id, MdtP, yheI, EvgA, argR, gyrA, MarA, MdtE, AcrA, RosB, MdtN, EmrK, YbtP, MdtC, PmrF, EmrE, am…	8	64	4	8	128	8	2	2	1	16	4	8
Escherichia coli	131	Col(BS512), Col156, IncFIB, IncFIA, IncFIA,IncFIC	OXA-1	CTX-M-15		ampC	-118(T->A), -73(C->T), -28(G->A), 42(G->N), 44(A->N), 45(T->N), 46(G->N), 81(G->A)	CatB3, Vga(C), Tet(A), CTX-M-15, OXA-1, AAC(6')-Ib-cr, MacB	parC, MarR, cusF, PtsI, AcrA, Tet(A), AcrF, EvgS, MdtB, cycA, CRP, MdfA, RosB, MdtN, EmrK, YbtP, MdtC, PmrF, H-NS, PmrE, CatB3, UhpT, MacA, AcrB, EmrE, KdpE, ampC, AcrE, AcrS, ampR, MdtM, CTX-M-15, GadW, OXA-1, parE, BaeR, EmrB, SoxR, EmrY, EmrA, Rpsl, GlpT, EmrD, Vga(C), MsbA, MdtH, YojI, GadX, PmrC, MdtO, PatA, AcrD, MdtP, ampH, MacB, mdlB, MdtF, BaeS, CpxA, yheI, MsrB, PhoQ, YbtQ, cusR, EvgA, …	64	64	64	8	128	8	2	2	1	16	16	0.5
Escherichia coli	131	ColRNAI_rep_cluster_1857, IncFIA, IncFIB, IncFIA,IncFIC	OXA-1	CTX-M-15		ampC	-118(T->A), -73(C->T), -28(G->A), 42(G->N), 44(A->N), 72(A->N), 73(C->N), 74(G->N), 81(G->A)	Sul1, aadA5, CatB3, AAC(3)-IIc, Vga(C), Mph(A), CTX-M-15, srpC, OXA-1, TmrB, MacB, Dfr	parC, MdtB, UhpT, TmrB, EmrB, AcrD, ampH, MarR, EvgS, cycA, MdfA, H-NS, Dfr, PmrE, CatB3, AcrB, AcrE, ampR, MdtM, CTX-M-15, GadW, parE, EmrD, MsbA, MdtH, PmrC, MdtO, PatA, MdtF, CpxA, YbtQ, PmrL, PtsI, cusF, aadA5, AcrF, CRP, Sul1, AAC(3)-IIc, MacA, KdpE, BaeR, EmrY, EmrA, Rpsl, Mph(A), GadX, MdtP, yheI, EvgA, argR, gyrA, MarA, MdtE, AcrA, RosB, MdtN, EmrK, YbtP, MdtC, PmrF, EmrE, ampC, AcrS, srp…	64	64	64	8	128	8	32	2	1	32	16	8
Escherichia coli	131	rep_cluster_2131, Col156, IncFIB, IncFIA		CTX-M-27		ampC	-118(T->A), -73(C->T), -28(G->A), 42(G->N), 81(G->A)	CTX-M-27, MacB	parC, MarR, cusF, PtsI, AcrA, AcrF, EvgS, MdtB, cycA, CRP, MdfA, CTX-M-27, RosB, EmrK, MdtN, YbtP, MdtC, PmrF, H-NS, PmrE, UhpT, MacA, AcrB, EmrE, KdpE, ampC, AcrE, AcrS, ampR, MdtM, GadW, parE, BaeR, EmrB, SoxR, EmrY, EmrA, Rpsl, GlpT, EmrD, MsbA, YojI, MdtH, GadX, PmrC, MdtO, PatA, AcrD, MdtP, ampH, MacB, mdlB, MdtF, BaeS, CpxA, yheI, MsrB, PhoQ, YbtQ, cusR, EvgA, PmrL, BacA, argR, gyrA, MarA, …	16	64	16	8	128	8	2	2	1	16	4	0.5
Escherichia coli	131	rep_cluster_2350, rep_cluster_1778, Col156		CTX-M-15		ampC	-118(T->A), -73(C->T), -28(G->A), 42(G->N), 81(G->A)		parC, MarR, cusF, PtsI, AcrA, AcrF, EvgS, MdtB, cycA, CRP, MdfA, RosB, MdtN, EmrK, YbtP, MdtC, PmrF, H-NS, PmrE, UhpT, MacA, AcrB, EmrE, KdpE, ampC, AcrE, AcrS, ampR, MdtM, CTX-M-15, GadW, parE, BaeR, EmrB, SoxR, EmrY, EmrA, Rpsl, GlpT, EmrD, MsbA, YojI, MdtH, GadX, PmrC, MdtO, PatA, AcrD, MdtP, ampH, MdtF, mdlB, BaeS, CpxA, yheI, MsrB, PhoQ, YbtQ, cusR, EvgA, PmrL, BacA, argR, gyrA, MarA, MdtA, …	32	64	16	4	128	8	2	2	1	16	4	0.5
Escherichia coli	131	rep_cluster_2131, Col(MG828), Col156, IncFIB, IncFIA, rep_cluster_2350, IncFIA,IncFIC, IncX4		CTX-M-27		ampC	-118(T->A), -73(C->T), -28(G->A), 42(G->N), 81(G->A)	Sul1, aadA5, Tet(A), Sul2, Mph(A), APH(3'')-Ib, APH(6)-Id, srpC, CTX-M-27, MacB, Dfr	parC, MdtB, UhpT, EmrB, APH(3'')-Ib, AcrD, ampH, MarR, EvgS, cycA, MdfA, CTX-M-27, H-NS, Dfr, PmrE, AcrB, Sul2, AcrE, ampR, MdtM, GadW, parE, EmrD, MsbA, MdtH, PmrC, MdtO, PatA, MdtF, CpxA, YbtQ, PmrL, PtsI, cusF, aadA5, Tet(A), AcrF, CRP, Sul1, MacA, KdpE, BaeR, EmrY, EmrA, Rpsl, Mph(A), GadX, APH(6)-Id, MdtP, yheI, EvgA, argR, gyrA, MarA, MdtE, AcrA, RosB, MdtN, EmrK, YbtP, MdtC, PmrF, EmrE, am…	8	64	8	8	128	8	2	2	1	16	4	8
Escherichia coli	131	rep_cluster_2131, rep_cluster_2141, Col(MG828), IncFIA, rep_cluster_2401, IncFIA,IncFIC		CTX-M-15		ampC	-118(T->A), -73(C->T), -28(G->A), 42(G->N), 81(G->A)	TEM-1	parC, MarR, cusF, PtsI, AcrA, Tet(A), AcrF, EvgS, MdtB, cycA, CRP, MdfA, RosB, MdtN, EmrK, YbtP, MdtC, PmrF, H-NS, PmrE, UhpT, MacA, AcrB, EmrE, Sul2, KdpE, AcrE, ampC, AcrS, ampR, MdtM, CTX-M-15, GadW, parE, BaeR, EmrB, SoxR, EmrY, EmrA, Rpsl, GlpT, EmrD, Vga(C), MsbA, MdtH, YojI, APH(3'')-Ib, Mph(A), GadX, TEM-1, APH(6)-Id, PmrC, MdtO, PatA, AcrD, MdtP, ampH, MdtF, mdlB, BaeS, CpxA, yheI, MsrB,…	32	64	8	8	128	8	2	2	1	16	4	0.5
Escherichia coli	131	rep_cluster_2131, Col(MG828), Col156, IncFIA,IncFII, IncFIB, IncFIA		CTX-M-27		ampC	-118(T->A), -73(C->T), -28(G->A), 42(G->N), 81(G->A)	Sul1, aadA5, Tet(A), Sul2, Mph(A), APH(3'')-Ib, APH(6)-Id, srpC, CTX-M-27, MacB, Dfr	parC, MdtB, UhpT, EmrB, APH(3'')-Ib, AcrD, ampH, MarR, EvgS, cycA, MdfA, CTX-M-27, H-NS, Dfr, PmrE, AcrB, Sul2, AcrE, ampR, MdtM, GadW, parE, EmrD, MsbA, MdtH, PmrC, MdtO, PatA, MdtF, CpxA, YbtQ, PmrL, PtsI, cusF, aadA5, Tet(A), AcrF, CRP, Sul1, MacA, KdpE, BaeR, EmrY, EmrA, Rpsl, Mph(A), GadX, APH(6)-Id, MdtP, yheI, EvgA, argR, gyrA, MarA, MdtE, AcrA, RosB, MdtN, EmrK, YbtP, MdtC, PmrF, EmrE, am…	16	64	4	8	128	8	2	2	1	16	4	8
Escherichia coli	131	Col(MG828), Col156, IncFIA, rep_cluster_1778, IncFIA,IncFIC		CTX-M-27		ampC	-118(T->A), -73(C->T), -28(G->A), 42(G->N), 81(G->A)	aadA5, Tet(A), Sul2, Mph(A), TEM-1, APH(3'')-Ib, APH(6)-Id, srpC, CTX-M-27, Sul1, Dfr	parC, MdtB, UhpT, EmrB, APH(3'')-Ib, AcrD, ampH, MarR, EvgS, cycA, MdfA, CTX-M-27, H-NS, Dfr, PmrE, AcrB, Sul2, AcrE, ampR, MdtM, GadW, parE, EmrD, MsbA, MdtH, PmrC, MdtO, PatA, MdtF, CpxA, YbtQ, PmrL, PtsI, cusF, aadA5, Tet(A), AcrF, CRP, Sul1, MacA, KdpE, BaeR, EmrY, EmrA, Rpsl, Mph(A), GadX, TEM-1, APH(6)-Id, MdtP, yheI, EvgA, argR, gyrA, MarA, MdtE, AcrA, RosB, MdtN, EmrK, YbtP, MdtC, PmrF, E…	8	64	4	8	128	8	2	2	1	16	4	8
Escherichia coli	131	rep_cluster_2131, IncFIB, IncFIA, IncFIA,IncFIC	OXA-1	CTX-M-15		ampC	-118(T->A), -73(C->T), -28(G->A), 42(G->N), 81(G->A)	Sul1, aadA5, CatB3, AAC(3)-IIc, Vga(C), Mph(A), CTX-M-15, srpC, OXA-1, TmrB, AAC(6')-Ib-cr, MacB, Dfr	parC, MdtB, UhpT, TmrB, EmrB, AcrD, ampH, MarR, EvgS, cycA, MdfA, H-NS, Dfr, PmrE, CatB3, AcrB, AcrE, ampR, MdtM, CTX-M-15, GadW, parE, EmrD, MsbA, MdtH, PmrC, MdtO, PatA, MdtF, CpxA, YbtQ, PmrL, PtsI, cusF, aadA5, AcrF, CRP, Sul1, AAC(3)-IIc, MacA, KdpE, BaeR, EmrY, EmrA, Rpsl, Mph(A), GadX, MdtP, yheI, EvgA, argR, gyrA, MarA, MdtE, AcrA, RosB, MdtN, EmrK, YbtP, MdtC, PmrF, EmrE, ampC, AcrS, srp…	32	64	64	8	128	8	32	2	1	16	16	8
Escherichia coli	131	IncK2/Z, rep_cluster_2131, IncFIB, IncFIA, IncFIA,IncFIC	OXA-1	CTX-M-15		ampC	-118(T->A), -73(C->T), -28(G->A), 44(A->N), 81(G->A)	CatB3, AAC(3)-IIc, Vga(C), Tet(A), Sul2, APH(3'')-Ib, TEM-1, DfrA1, APH(6)-Id, CTX-M-15, ANT(3'')-IIa, OXA-1, TmrB, AAC(6')-Ib-cr, MacB, Sul1	parC, MdtB, UhpT, TmrB, EmrB, APH(3'')-Ib, AcrD, ampH, MarR, EvgS, cycA, MdfA, H-NS, PmrE, CatB3, AcrB, Sul2, AcrE, ampR, MdtM, CTX-M-15, GadW, parE, EmrD, MsbA, MdtH, PmrC, MdtO, PatA, MdtF, CpxA, YbtQ, PmrL, PtsI, cusF, Tet(A), AcrF, CRP, Sul1, AAC(3)-IIc, MacA, KdpE, BaeR, EmrY, EmrA, Rpsl, GadX, TEM-1, DfrA1, APH(6)-Id, MdtP, yheI, EvgA, argR, gyrA, MarA, MdtE, AcrA, RosB, MdtN, EmrK, YbtP, M…	32	64	16	8	128	8	32	2	1	16	16	8
Escherichia coli	131	rep_cluster_2131, IncFIB, IncFIA, IncFIA,IncFIC	OXA-1	CTX-M-15		ampC	-118(T->A), -73(C->T), -28(G->A), 44(A->N), 81(G->A)	CatB3, AAC(3)-IIc, Vga(C), Tet(A), CTX-M-15, OXA-1, TmrB, AAC(6')-Ib-cr, MacB	parC, MdtB, UhpT, TmrB, EmrB, AcrD, ampH, MarR, EvgS, cycA, MdfA, H-NS, PmrE, CatB3, AcrB, AcrE, ampR, MdtM, CTX-M-15, GadW, parE, EmrD, MsbA, MdtH, PmrC, MdtO, PatA, MdtF, CpxA, YbtQ, PmrL, PtsI, cusF, Tet(A), AcrF, CRP, AAC(3)-IIc, MacA, KdpE, BaeR, EmrY, EmrA, Rpsl, GadX, MdtP, yheI, EvgA, argR, gyrA, MarA, MdtE, AcrA, RosB, MdtN, EmrK, YbtP, MdtC, PmrF, EmrE, ampC, AcrS, OXA-1, SoxR, GlpT, Vg…	32	64	16	4	128	8	32	2	1	16	16	0.5
Escherichia coli	131	rep_cluster_2131, IncFII, Col(MG828), Col(BS512), IncFIA,IncFIC	OXA-1	CTX-M-15		ampC	-118(T->A), -73(C->T), -28(G->A), 44(A->N), 81(G->A)	Sul1, aadA5, CatB3, Vga(C), Tet(A), Mph(A), CTX-M-15, srpC, OXA-1, AAC(6')-Ib-cr, MacB, Dfr	parC, MdtB, UhpT, EmrB, AcrD, ampH, MarR, EvgS, cycA, MdfA, H-NS, Dfr, PmrE, CatB3, AcrB, AcrE, ampR, MdtM, CTX-M-15, GadW, parE, EmrD, MsbA, MdtH, PmrC, MdtO, PatA, MdtF, CpxA, YbtQ, PmrL, PtsI, cusF, aadA5, Tet(A), CRP, Sul1, MacA, KdpE, BaeR, EmrY, EmrA, Rpsl, Mph(A), GadX, MdtP, yheI, EvgA, argR, gyrA, MarA, MdtE, AcrA, RosB, MdtN, EmrK, YbtP, MdtC, PmrF, EmrE, ampC, AcrS, srpC, OXA-1, SoxR, …	8	64	4	4	8	8	2	2	1	16	16	8
Escherichia coli	131	Col(MG828), Col156, IncFIA,IncFII, IncFIB, IncFIA, rep_cluster_1778		CTX-M-27		ampC	-118(T->A), -73(C->T), -28(G->A), 54(G->N), 81(G->A)	Tet(B), DfrA8, Sul2, tetC, TEM-1, APH(3'')-Ib, APH(6)-Id, CTX-M-27	parC, MarR, cusF, PtsI, AcrA, tetC, AcrF, EvgS, MdtB, cycA, CRP, MdfA, CTX-M-27, RosB, EmrK, MdtN, YbtP, MdtC, PmrF, H-NS, PmrE, UhpT, MacA, AcrB, EmrE, Sul2, KdpE, AcrE, ampC, AcrS, ampR, MdtM, GadW, parE, BaeR, EmrB, SoxR, EmrY, EmrA, Rpsl, GlpT, EmrD, MsbA, YojI, MdtH, APH(3'')-Ib, GadX, TEM-1, APH(6)-Id, PmrC, MdtO, PatA, AcrD, MdtP, ampH, MdtF, mdlB, Tet(B), BaeS, CpxA, DfrA8, yheI, MsrB, Ph…	8	64	4	16	64	8	2	2	1	16	4	8
Escherichia coli	131	rep_cluster_2131, IncFIB, IncFIA, IncFIA,IncFIC	OXA-1	CTX-M-15		ampC	-118(T->A), -73(C->T), -28(G->A), 58(C->N), 81(G->A)	Sul1, aadA5, Tet(A), Mph(A), srpC, MacB, Dfr	parC, MdtB, UhpT, EmrB, AcrD, ampH, MarR, EvgS, cycA, MdfA, H-NS, Dfr, PmrE, CatB3, AcrB, AcrE, ampR, MdtM, CTX-M-15, GadW, parE, EmrD, MsbA, MdtH, PmrC, MdtO, PatA, MdtF, CpxA, YbtQ, PmrL, PtsI, cusF, aadA5, Tet(A), AcrF, CRP, Sul1, MacA, KdpE, BaeR, EmrY, EmrA, Rpsl, Mph(A), GadX, MdtP, yheI, EvgA, argR, gyrA, MarA, MdtE, AcrA, RosB, MdtN, EmrK, YbtP, MdtC, PmrF, EmrE, ampC, AcrS, srpC, OXA-1, …	64	64	16	8	128	8	2	2	1	16	16	8
Escherichia coli	131	rep_cluster_2131, IncI1/B/O, IncFIB, IncFIA, IncFIA,IncFIC	OXA-1	CTX-M-15		ampC	-118(T->A), -73(C->T), -28(G->A), 59(T->N), 81(G->A)	Sul1, aadA5, CatB3, AAC(3)-IIc, Vga(C), Mph(A), CTX-M-15, srpC, OXA-1, TmrB, AAC(6')-Ib-cr, MacB, Dfr	parC, MdtB, UhpT, TmrB, EmrB, AcrD, ampH, MarR, EvgS, cycA, MdfA, H-NS, Dfr, PmrE, CatB3, AcrB, AcrE, ampR, MdtM, CTX-M-15, GadW, parE, EmrD, MsbA, MdtH, PmrC, MdtO, PatA, MdtF, CpxA, YbtQ, PmrL, PtsI, cusF, aadA5, AcrF, CRP, Sul1, AAC(3)-IIc, MacA, KdpE, BaeR, EmrY, EmrA, Rpsl, Mph(A), GadX, MdtP, yheI, EvgA, argR, gyrA, MarA, MdtE, AcrA, RosB, MdtN, EmrK, YbtP, MdtC, PmrF, EmrE, ampC, AcrS, srp…	16	64	16	8	128	8	32	2	1	16	16	8
Escherichia coli	131	rep_cluster_2131, IncFIA,IncFIA, Col(BS512), IncFIB, rep_cluster_1778, rep_cluster_2350, IncFIA,IncFIC	OXA-1	CTX-M-15		ampC	-118(T->A), -73(C->T), -28(G->A), 6(C->N), 10(G->N), 42(G->N), 81(G->A)	aadA5, CatB3, Vga(C), Tet(A), Mph(A), CTX-M-15, srpC, OXA-1, AAC(6')-Ib-cr, Sul1, Dfr	parC, MdtB, UhpT, EmrB, AcrD, ampH, MarR, EvgS, cycA, MdfA, H-NS, Dfr, PmrE, CatB3, AcrB, AcrE, ampR, MdtM, CTX-M-15, GadW, parE, EmrD, MsbA, MdtH, PmrC, MdtO, PatA, MdtF, CpxA, YbtQ, PmrL, PtsI, cusF, aadA5, Tet(A), AcrF, CRP, Sul1, MacA, KdpE, BaeR, EmrY, EmrA, Rpsl, Mph(A), GadX, MdtP, yheI, EvgA, argR, gyrA, MarA, MdtE, AcrA, RosB, MdtN, EmrK, YbtP, MdtC, PmrF, EmrE, ampC, AcrS, srpC, OXA-1, …	32	64	16	4	128	8	2	2	1	16	16	8
Escherichia coli	-	IncFIA, IncFIA,IncFIC, IncFIB	OXA-1	CTX-M-15		ampC	-118(T->A), -73(C->T), -28(G->A), 6(C->N), 7(A->N), 8(A->N), 9(T->N), 10(G->N), 81(G->A)	Tet(A), Vga(C)	parC, MdtB, UhpT, TmrB, EmrB, AcrD, ampH, MarR, EvgS, cycA, MdfA, H-NS, PmrE, CatB3, AcrB, AcrE, ampR, MdtM, CTX-M-15, GadW, parE, EmrD, MsbA, MdtH, PmrC, MdtO, PatA, MdtF, CpxA, YbtQ, PmrL, PtsI, cusF, Tet(A), AcrF, CRP, AAC(3)-IIc, MacA, KdpE, BaeR, EmrY, EmrA, Rpsl, GadX, MdtP, yheI, EvgA, argR, gyrA, MarA, MdtE, AcrA, RosB, MdtN, EmrK, YbtP, MdtC, PmrF, EmrE, ampC, AcrS, OXA-1, SoxR, GlpT, Vg…	64	64	16	8	128	8	32	2	1	16	16	0.5
Escherichia coli	131	rep_cluster_2131, IncFIA,IncFII, IncFIB,IncFII		CTX-M-15		ampC	-118(T->A), -73(C->T), -28(G->A), 6(C->N), 8(A->N), 9(T->N), 10(G->N), 81(G->A)	Sul1, aadA5, Mph(A), ErmB, srpC, MacB, Dfr	parC, MarR, cusF, aadA5, PtsI, AcrA, AcrF, EvgS, MdtB, CRP, ErmB, MdfA, RosB, MdtN, EmrK, YbtP, MdtC, PmrF, Dfr, H-NS, PmrE, Sul1, UhpT, MacA, AcrB, EmrE, KdpE, ampC, AcrE, AcrS, ampR, MdtM, srpC, CTX-M-15, GadW, parE, BaeR, EmrB, SoxR, EmrY, EmrA, Rpsl, GlpT, EmrD, MsbA, YojI, MdtH, Mph(A), GadX, PmrC, MdtO, PatA, AcrD, MdtP, ampH, MacB, mdlB, MdtF, BaeS, CpxA, yheI, MsrB, PhoQ, YbtQ, cusR, EvgA…	64	64	64	8	128	8	2	2	1	16	4	8
Escherichia coli	131	rep_cluster_2131, IncI1/B/O, IncFIB, IncFIA, IncFIA,IncFIC		CTX-M-15		ampC	-118(T->A), -73(C->T), -28(G->A), 6(C->N), 81(G->A)	Sul1, aadA5, Vga(C), Tet(A), Mph(A), CTX-M-15, srpC, MacB, Dfr	parC, MdtB, UhpT, EmrB, AcrD, ampH, MarR, EvgS, cycA, MdfA, H-NS, Dfr, PmrE, AcrB, AcrE, ampR, MdtM, CTX-M-15, GadW, parE, EmrD, MsbA, MdtH, PmrC, MdtO, PatA, MdtF, CpxA, YbtQ, PmrL, PtsI, cusF, aadA5, Tet(A), AcrF, CRP, Sul1, MacA, KdpE, BaeR, EmrY, EmrA, Rpsl, Mph(A), GadX, MdtP, yheI, EvgA, argR, gyrA, MarA, MdtE, AcrA, RosB, MdtN, EmrK, YbtP, MdtC, PmrF, EmrE, ampC, AcrS, srpC, SoxR, GlpT, Vg…	64	64	64	16	128	8	2	2	1	16	4	8
Escherichia coli	131	IncI1/B/O, IncFIB, IncFIA	OXA-1	CTX-M-15		ampC	-118(T->A), -73(C->T), -28(G->A), 6(C->N), 81(G->A)	aadA5, Tet(A), Sul2, Mph(A), TEM-1, APH(3'')-Ib, APH(6)-Id, srpC, CTX-M-15, Sul1, Dfr	parC, MdtB, UhpT, TmrB, EmrB, APH(3'')-Ib, AcrD, ampH, MarR, EvgS, cycA, MdfA, H-NS, Dfr, PmrE, CatB3, AcrB, Sul2, AcrE, ampR, MdtM, CTX-M-15, GadW, parE, EmrD, MsbA, MdtH, PmrC, MdtO, PatA, MdtF, CpxA, YbtQ, PmrL, PtsI, cusF, aadA5, Tet(A), AcrF, CRP, Sul1, AAC(3)-IIc, MacA, KdpE, BaeR, EmrY, EmrA, Rpsl, Mph(A), GadX, TEM-1, APH(6)-Id, MdtP, yheI, EvgA, argR, gyrA, MarA, MdtE, AcrA, RosB, MdtN, …	64	64	64	32	128	8	32	2	1	32	16	8
Escherichia coli	131	rep_cluster_2131, IncFII, IncFIA,IncFII, IncFIA, IncFIB		CTX-M-15		ampC	-118(T->A), -73(C->T), -28(G->A), 60(A->N), 81(G->A)	Sul1, aadA5, Mph(A), ErmB, srpC, MacB, Dfr	parC, MarR, cusF, aadA5, PtsI, AcrA, AcrF, EvgS, MdtB, CRP, ErmB, MdfA, RosB, MdtN, EmrK, YbtP, MdtC, PmrF, Dfr, H-NS, PmrE, Sul1, UhpT, MacA, AcrB, EmrE, KdpE, ampC, AcrE, AcrS, ampR, MdtM, srpC, CTX-M-15, GadW, parE, BaeR, EmrB, SoxR, EmrY, EmrA, Rpsl, GlpT, EmrD, MsbA, YojI, MdtH, Mph(A), GadX, PmrC, MdtO, PatA, AcrD, MdtP, ampH, MacB, mdlB, MdtF, BaeS, CpxA, yheI, MsrB, PhoQ, YbtQ, cusR, EvgA…	64	64	64	8	128	8	2	2	1	16	4	8
Escherichia coli	131	rep_cluster_2131, rep_cluster_2350,rep_cluster_2370, IncFIB, IncFIA	OXA-1	CTX-M-15		ampC	-118(T->A), -73(C->T), -28(G->A), 64(T->N), 81(G->A)	Sul1, aadA5, Tet(A), Sul2, Mph(A), TEM-1, APH(3'')-Ib, APH(6)-Id, srpC, TmrB, AAC(3)-IIa, MacB, Dfr	parC, MdtB, UhpT, TmrB, EmrB, APH(3'')-Ib, AcrD, ampH, AAC(3)-IIa, MarR, EvgS, cycA, MdfA, H-NS, Dfr, PmrE, AcrB, Sul2, AcrE, ampR, MdtM, CTX-M-15, GadW, parE, EmrD, MsbA, MdtH, PmrC, MdtO, PatA, MdtF, CpxA, YbtQ, PmrL, PtsI, cusF, aadA5, Tet(A), AcrF, CRP, Sul1, MacA, KdpE, BaeR, EmrY, EmrA, Rpsl, Mph(A), GadX, TEM-1, APH(6)-Id, MdtP, yheI, EvgA, argR, gyrA, MarA, MdtE, AcrA, RosB, MdtN, EmrK, Y…	32	64	32	8	128	8	32	2	1	16	16	8
Escherichia coli	131	rep_cluster_2131, IncFIB, IncFIA	OXA-1	CTX-M-15		ampC	-118(T->A), -73(C->T), -28(G->A), 81(G->A)	Sul1, aadA5, Tet(A), Sul2, Mph(A), APH(3'')-Ib, CTX-M-15, srpC, TmrB, MacB, Dfr	parC, MdtB, UhpT, TmrB, EmrB, APH(3'')-Ib, AcrD, ampH, MarR, EvgS, cycA, MdfA, H-NS, Dfr, PmrE, CatB3, AcrB, Sul2, AcrE, ampR, MdtM, CTX-M-15, GadW, parE, EmrD, MsbA, MdtH, PmrC, MdtO, PatA, MdtF, CpxA, YbtQ, PmrL, PtsI, cusF, aadA5, Tet(A), AcrF, CRP, Sul1, AAC(3)-IIc, MacA, KdpE, BaeR, EmrY, EmrA, Rpsl, Mph(A), GadX, MdtP, yheI, EvgA, argR, gyrA, MarA, MdtE, AcrA, RosB, MdtN, EmrK, YbtP, MdtC, …	32	64	16	8	128	8	32	2	1	16	16	8
Escherichia coli	131	rep_cluster_2131, IncFIB,IncFII, IncFIA	OXA-1	CTX-M-15		ampC	-118(T->A), -73(C->T), -28(G->A), 81(G->A)	aadA5, Tet(A), Sul2, Mph(A), APH(3'')-Ib, APH(6)-Id, CTX-M-15, srpC, TmrB, MacB, Sul1	parC, MdtB, UhpT, TmrB, EmrB, APH(3'')-Ib, AcrD, ampH, MarR, EvgS, cycA, MdfA, H-NS, PmrE, CatB3, AcrB, Sul2, AcrE, ampR, MdtM, CTX-M-15, GadW, parE, EmrD, MsbA, MdtH, PmrC, MdtO, PatA, MdtF, CpxA, YbtQ, PmrL, PtsI, cusF, aadA5, Tet(A), AcrF, CRP, Sul1, MacA, KdpE, BaeR, EmrY, EmrA, Rpsl, Mph(A), GadX, APH(6)-Id, MdtP, yheI, EvgA, argR, gyrA, MarA, MdtE, AcrA, RosB, MdtN, EmrK, YbtP, MdtC, PmrF, …	32	64	32	4	128	8	2	2	1	16	16	0.5
Escherichia coli	131	rep_cluster_2131, IncFIB, IncFIA		CTX-M-27		ampC	-118(T->A), -73(C->T), -28(G->A), 81(G->A)	Sul1, aadA5, Tet(A), Sul2, Mph(A), TEM-1, APH(3'')-Ib, APH(6)-Id, srpC, MacB, Dfr	parC, MdtB, UhpT, EmrB, APH(3'')-Ib, AcrD, ampH, MarR, EvgS, MdfA, CTX-M-27, H-NS, Dfr, PmrE, AcrB, Sul2, AcrE, ampR, MdtM, GadW, parE, EmrD, MsbA, MdtH, PmrC, MdtO, PatA, MdtF, CpxA, YbtQ, PmrL, PtsI, cusF, aadA5, Tet(A), AcrF, CRP, Sul1, MacA, KdpE, BaeR, EmrY, EmrA, Rpsl, Mph(A), GadX, TEM-1, APH(6)-Id, MdtP, yheI, EvgA, argR, gyrA, MarA, MdtE, AcrA, RosB, MdtN, EmrK, YbtP, MdtC, PmrF, EmrE, a…	8	64	4	4	128	8	2	2	1	16	4	8
Escherichia coli	131	rep_cluster_2131, rep_cluster_2350,rep_cluster_2370, IncFIA,IncFII, IncFIB,IncFII, rep_cluster_1778, rep_cluster_2401		CTX-M-15		ampC	-118(T->A), -73(C->T), -28(G->A), 81(G->A)		parC, MarR, cusF, PtsI, AcrA, AcrF, EvgS, MdtB, cycA, CRP, MdfA, RosB, MdtN, EmrK, YbtP, MdtC, PmrF, H-NS, PmrE, UhpT, MacA, AcrB, EmrE, KdpE, ampC, AcrE, AcrS, ampR, MdtM, CTX-M-15, GadW, TmrB, parE, BaeR, EmrB, SoxR, EmrY, EmrA, Rpsl, GlpT, EmrD, MsbA, YojI, MdtH, GadX, PmrC, MdtO, PatA, AcrD, MdtP, ampH, MacB, mdlB, MdtF, BaeS, CpxA, yheI, MsrB, PhoQ, YbtQ, cusR, EvgA, PmrL, BacA, argR, gyrA, …	32	64	16	8	128	8	2	2	1	16	4	0.5
Escherichia coli	131	rep_cluster_2131, IncFIA,IncFII, IncFIB, IncFIA		CTX-M-15		ampC	-118(T->A), -73(C->T), -28(G->A), 81(G->A)	Sul1, aadA5, Tet(A), Sul2, Mph(A), APH(3'')-Ib, APH(6)-Id, srpC, MacB, Dfr	parC, cusF, aadA5, PtsI, AcrA, Tet(A), AcrF, EvgS, MdtB, cycA, CRP, MdfA, RosB, MdtN, EmrK, YbtP, PmrF, Dfr, H-NS, PmrE, Sul1, UhpT, MacA, AcrB, EmrE, Sul2, KdpE, AcrE, ampC, AcrS, ampR, MdtM, srpC, CTX-M-15, GadW, parE, BaeR, EmrB, SoxR, EmrY, EmrA, Rpsl, GlpT, EmrD, MsbA, YojI, MdtH, APH(3'')-Ib, Mph(A), GadX, APH(6)-Id, PmrC, MdtO, PatA, AcrD, MdtP, ampH, MacB, mdlB, MdtF, BaeS, CpxA, yheI, Ms…	64	64	64	8	128	8	2	2	1	16	4	8
Escherichia coli	131	rep_cluster_2131, ColRNAI_rep_cluster_1857, Col(MG828), Col156, IncFIA,IncFII, IncFIA, IncFIB		CTX-M-27		ampC	-118(T->A), -73(C->T), -28(G->A), 81(G->A)	Sul1, aadA5, Tet(A), Sul2, Mph(A), APH(3'')-Ib, APH(6)-Id, srpC, CTX-M-27, MacB, Dfr	parC, MdtB, UhpT, EmrB, APH(3'')-Ib, AcrD, ampH, MarR, EvgS, cycA, MdfA, CTX-M-27, H-NS, Dfr, PmrE, AcrB, Sul2, AcrE, ampR, MdtM, GadW, parE, EmrD, MsbA, MdtH, PmrC, MdtO, PatA, MdtF, CpxA, YbtQ, PmrL, PtsI, cusF, aadA5, Tet(A), AcrF, CRP, Sul1, MacA, KdpE, BaeR, EmrY, EmrA, Rpsl, Mph(A), GadX, APH(6)-Id, MdtP, yheI, EvgA, argR, gyrA, MarA, MdtE, AcrA, RosB, MdtN, EmrK, YbtP, MdtC, PmrF, EmrE, am…	8	64	4	8	128	8	2	2	1	16	4	8
Escherichia coli	131	rep_cluster_2131, IncFIB, IncFIA,IncFIC		CTX-M-15		ampC	-118(T->A), -73(C->T), -28(G->A), 81(G->A)	DfrA12, Sul2, APH(3'')-Ib, TEM-1, APH(6)-Id, aadA2, MacB, Sul1	parC, DfrA12, MdtB, UhpT, TmrB, EmrB, APH(3'')-Ib, AcrD, ampH, AAC(3)-IIa, MarR, EvgS, MdfA, H-NS, PmrE, AcrB, Sul2, AcrE, ampR, CTX-M-15, GadW, parE, EmrD, MsbA, MdtH, PmrC, MdtO, PatA, MdtF, CpxA, YbtQ, PmrL, PtsI, cusF, AcrF, CRP, Sul1, MacA, KdpE, BaeR, EmrY, EmrA, Rpsl, GadX, TEM-1, APH(6)-Id, MdtP, yheI, EvgA, argR, gyrA, MarA, MdtE, AcrA, RosB, MdtN, EmrK, YbtP, MdtC, PmrF, EmrE, ampC, Acr…	32	64	16	4	128	1	32	2	1	16	8	8
Escherichia coli	131	IncFIB, IncFIA,IncFIC, IncN		CTX-M-27		ampC	-118(T->A), -73(C->T), -28(G->A), 81(G->A)	DfrA12, Mph(A), TEM-1, srpC, CTX-M-27, TmrB, AAC(3)-IIa, aadA2, Sul1	parC, TolC, cusF, MarR, PtsI, DfrA12, AcrA, EvgS, MdtB, CRP, MdfA, CTX-M-27, RosB, EmrK, MdtN, YbtP, MdtC, PmrF, H-NS, Sul1, PmrE, UhpT, MacA, AcrB, EmrE, KdpE, ampC, AcrE, AcrS, ampR, srpC, GadW, TmrB, parE, BaeR, EmrB, SoxR, EmrY, EmrA, Rpsl, GlpT, EmrD, MsbA, YojI, MdtH, Mph(A), GadX, TEM-1, PmrC, MdtO, PatA, AcrD, MdtP, ampH, MdtF, mdlB, BaeS, CpxA, aadA2, yheI, MsrB, PhoQ, YbtQ, cusR, EvgA, …	16	64	8	8	64	8	32	2	1	16	4	8
Escherichia coli	131	IncK2/Z, rep_cluster_2131, Col(MG828), IncFIA,IncFII, IncFIB, IncFIA, rep_cluster_1778, Col(MP18)		CTX-M-27		ampC	-118(T->A), -73(C->T), -28(G->A), 81(G->A)	Sul1, aadA5, Tet(A), Sul2, Mph(A), APH(3'')-Ib, APH(6)-Id, srpC, CTX-M-27, MacB, Dfr	parC, MdtB, UhpT, EmrB, APH(3'')-Ib, AcrD, ampH, MarR, EvgS, cycA, MdfA, CTX-M-27, H-NS, Dfr, PmrE, AcrB, Sul2, AcrE, ampR, MdtM, GadW, parE, EmrD, MsbA, MdtH, PmrC, MdtO, PatA, MdtF, CpxA, YbtQ, PmrL, PtsI, cusF, aadA5, Tet(A), AcrF, CRP, Sul1, MacA, KdpE, BaeR, EmrY, EmrA, Rpsl, Mph(A), GadX, APH(6)-Id, MdtP, yheI, EvgA, argR, gyrA, MarA, MdtE, AcrA, RosB, MdtN, EmrK, YbtP, MdtC, PmrF, EmrE, am…	8	64	4	4	16	8	2	2	1	16	4	8
Escherichia coli	131	rep_cluster_2131, IncFII, Col(MG828), Col(BS512), rep_cluster_1778, rep_cluster_2401, rep_cluster_2350, IncFIA,IncFIC	OXA-1	CTX-M-15		ampC	-118(T->A), -73(C->T), -28(G->A), 81(G->A)	Sul1, aadA5, CatB3, Vga(C), Tet(A), Mph(A), CTX-M-15, srpC, OXA-1, AAC(6')-Ib-cr, MacB, Dfr	parC, MdtB, UhpT, EmrB, AcrD, ampH, MarR, EvgS, cycA, MdfA, H-NS, Dfr, PmrE, CatB3, AcrB, AcrE, ampR, MdtM, CTX-M-15, GadW, parE, EmrD, MsbA, MdtH, PmrC, MdtO, PatA, MdtF, CpxA, YbtQ, PmrL, PtsI, cusF, aadA5, Tet(A), AcrF, CRP, Sul1, MacA, KdpE, BaeR, EmrY, EmrA, Rpsl, Mph(A), GadX, MdtP, yheI, EvgA, argR, gyrA, MarA, MdtE, AcrA, RosB, MdtN, EmrK, YbtP, MdtC, PmrF, EmrE, ampC, AcrS, srpC, OXA-1, …	64	64	64	8	128	8	2	2	1	16	16	8
Escherichia coli	131	rep_cluster_2131, Col(BS512), IncFIB, IncFIA,IncFIC	OXA-1	CTX-M-15		ampC	-118(T->A), -73(C->T), -28(G->A), 81(G->A)	Sul1, aadA5, Tet(A), Sul2, Mph(A), TEM-1, APH(3'')-Ib, APH(6)-Id, srpC, MacB, Dfr	parC, MdtB, UhpT, EmrB, APH(3'')-Ib, AcrD, ampH, MarR, EvgS, cycA, MdfA, H-NS, Dfr, PmrE, AcrB, Sul2, AcrE, ampR, MdtM, CTX-M-15, GadW, parE, EmrD, MsbA, MdtH, PmrC, MdtO, PatA, MdtF, CpxA, YbtQ, PmrL, PtsI, cusF, aadA5, Tet(A), AcrF, CRP, Sul1, MacA, KdpE, BaeR, EmrY, EmrA, Rpsl, Mph(A), GadX, TEM-1, APH(6)-Id, MdtP, yheI, EvgA, argR, gyrA, MarA, MdtE, AcrA, RosB, MdtN, EmrK, YbtP, MdtC, PmrF, E…	32	64	32	4	128	8	2	2	1	16	4	8
Escherichia coli	131	IncK2/Z, rep_cluster_2131, IncFIA, IncFIB, IncFIA,IncFIC	OXA-1	CTX-M-15		ampC	-118(T->A), -73(C->T), -28(G->A), 81(G->A)	CatB3, AAC(3)-IIc, Vga(C), Tet(A), CTX-M-15, OXA-1, TmrB, AAC(6')-Ib-cr	parC, MarR, cusF, PtsI, AcrA, Tet(A), AcrF, EvgS, MdtB, cycA, CRP, MdfA, RosB, MdtN, EmrK, YbtP, MdtC, PmrF, H-NS, PmrE, CatB3, UhpT, AAC(3)-IIc, AcrB, MacA, EmrE, KdpE, ampC, AcrE, AcrS, ampR, MdtM, CTX-M-15, GadW, OXA-1, TmrB, parE, BaeR, EmrB, SoxR, EmrY, EmrA, Rpsl, GlpT, EmrD, Vga(C), MsbA, MdtH, YojI, GadX, PmrC, MdtO, PatA, AcrD, MdtP, ampH, MdtF, mdlB, BaeS, CpxA, yheI, MsrB, PhoQ, YbtQ, …	32	64	8	4	128	8	32	2	1	16	16	0.5
Escherichia coli	131	IncFIB, IncFIA, IncFII		CTX-M-15		ampC	-118(T->A), -73(C->T), -28(G->A), 81(G->A)	Vga(C), DfrA12, Mph(A), ErmB, srpC, aadA2, MacB, Sul1	parC, DfrA12, MdtB, UhpT, EmrB, AcrD, ampH, MarR, EvgS, cycA, ErmB, MdfA, H-NS, PmrE, AcrB, AcrE, ampR, MdtM, CTX-M-15, GadW, parE, EmrD, MsbA, MdtH, PmrC, MdtO, PatA, MdtF, CpxA, YbtQ, PmrL, PtsI, cusF, AcrF, CRP, Sul1, MacA, KdpE, BaeR, EmrY, EmrA, Rpsl, Mph(A), GadX, MdtP, yheI, EvgA, argR, gyrA, MarA, MdtE, AcrA, RosB, MdtN, EmrK, YbtP, MdtC, PmrF, EmrE, ampC, AcrS, srpC, SoxR, GlpT, Vga(C), …	16	64	16	4	128	8	2	2	1	16	4	8
Escherichia coli	131	IncFIB, IncFIA,IncFII, IncFIA	OXA-1	CTX-M-15		ampC	-118(T->A), -73(C->T), -28(G->A), 81(G->A)	aadA5, Tet(A), Sul2, Mph(A), TEM-1, APH(3'')-Ib, APH(6)-Id, srpC, Sul1, Dfr	parC, MdtB, UhpT, TmrB, EmrB, APH(3'')-Ib, AcrD, ampH, MarR, EvgS, cycA, MdfA, H-NS, Dfr, PmrE, CatB3, AcrB, Sul2, AcrE, ampR, MdtM, CTX-M-15, GadW, parE, EmrD, MsbA, MdtH, PmrC, MdtO, PatA, MdtF, CpxA, YbtQ, PmrL, PtsI, cusF, aadA5, Tet(A), AcrF, CRP, Sul1, AAC(3)-IIc, MacA, KdpE, BaeR, EmrY, EmrA, Rpsl, Mph(A), GadX, TEM-1, APH(6)-Id, MdtP, yheI, EvgA, argR, gyrA, MarA, MdtE, AcrA, RosB, MdtN, …	32	64	16	16	128	8	32	2	1	16	16	8
Escherichia coli	131	IncK2/Z, rep_cluster_2131, IncFIB, IncFIA, IncFIA,IncFIC		CTX-M-15		ampC	-118(T->A), -73(C->T), -28(G->A), 81(G->A)	Tet(A), CTX-M-15, Vga(C), MacB	parC, MarR, cusF, PtsI, AcrA, Tet(A), AcrF, EvgS, MdtB, cycA, CRP, MdfA, RosB, MdtN, EmrK, YbtP, MdtC, PmrF, H-NS, PmrE, UhpT, MacA, AcrB, EmrE, KdpE, ampC, AcrE, AcrS, ampR, MdtM, CTX-M-15, GadW, parE, BaeR, EmrB, SoxR, EmrY, EmrA, Rpsl, GlpT, EmrD, Vga(C), MsbA, MdtH, YojI, GadX, PmrC, MdtO, PatA, AcrD, MdtP, ampH, MacB, mdlB, MdtF, BaeS, CpxA, yheI, MsrB, PhoQ, YbtQ, cusR, EvgA, PmrL, BacA, ar…	16	64	4	4	128	8	2	2	1	16	4	0.5
Escherichia coli	131	rep_cluster_2131, Col(MG828), Col156, IncFIB, IncFIA, rep_cluster_2401, rep_cluster_2350, IncFIA,IncFIC, IncX4		CTX-M-27		ampC	-118(T->A), -73(C->T), -28(G->A), 81(G->A)	Sul1, aadA5, Tet(A), Sul2, Mph(A), APH(3'')-Ib, APH(6)-Id, srpC, CTX-M-27, MacB, Dfr	parC, MdtB, UhpT, EmrB, APH(3'')-Ib, AcrD, ampH, MarR, EvgS, cycA, MdfA, CTX-M-27, H-NS, Dfr, PmrE, AcrB, Sul2, AcrE, ampR, MdtM, GadW, parE, EmrD, MsbA, MdtH, PmrC, MdtO, PatA, MdtF, CpxA, YbtQ, PmrL, PtsI, cusF, aadA5, Tet(A), AcrF, CRP, Sul1, MacA, KdpE, BaeR, EmrY, EmrA, Rpsl, Mph(A), GadX, APH(6)-Id, MdtP, yheI, EvgA, argR, gyrA, MarA, MdtE, AcrA, RosB, MdtN, EmrK, YbtP, MdtC, PmrF, EmrE, am…	8	64	4	4	128	8	2	2	1	16	4	8
Escherichia coli	131	rep_cluster_2131, rep_cluster_2350,rep_cluster_2370, Col156, IncFIB, IncFIA, rep_cluster_1778		CTX-M-27		ampC	-118(T->A), -73(C->T), -28(G->A), 81(G->A)	Sul1, aadA5, Tet(A), Sul2, Mph(A), APH(3'')-Ib, APH(6)-Id, srpC, CTX-M-27, MacB, Dfr	parC, MdtB, UhpT, EmrB, APH(3'')-Ib, AcrD, ampH, MarR, EvgS, cycA, MdfA, CTX-M-27, H-NS, Dfr, PmrE, AcrB, Sul2, AcrE, ampR, MdtM, GadW, parE, EmrD, MsbA, MdtH, PmrC, MdtO, PatA, MdtF, CpxA, YbtQ, PmrL, PtsI, cusF, aadA5, Tet(A), AcrF, CRP, Sul1, MacA, KdpE, BaeR, EmrY, EmrA, Rpsl, Mph(A), GadX, APH(6)-Id, MdtP, yheI, EvgA, argR, gyrA, MarA, MdtE, AcrA, RosB, MdtN, EmrK, YbtP, MdtC, PmrF, EmrE, am…	8	64	4	8	128	8	2	2	1	16	4	8
Escherichia coli	131	IncFII, IncFIA,IncFII, IncFIB, rep_cluster_1778, rep_cluster_2350, IncX4		CTX-M-15		ampC	-118(T->A), -73(C->T), -28(G->A), 81(G->A)	Tet(B), Vga(C), Tet(A), tetC, Mph(A), CatI, Tet(D)	parC, MarR, cusF, PtsI, AcrA, Tet(A), tetC, AcrF, EvgS, MdtB, cycA, CRP, MdfA, RosB, MdtN, EmrK, YbtP, MdtC, PmrF, H-NS, PmrE, UhpT, MacA, AcrB, EmrE, KdpE, ampC, CatI, AcrE, AcrS, ampR, MdtM, CTX-M-15, GadW, parE, BaeR, EmrB, SoxR, EmrY, EmrA, Rpsl, GlpT, EmrD, Vga(C), MsbA, MdtH, YojI, Mph(A), GadX, PmrC, MdtO, PatA, Tet(D), AcrD, MdtP, ampH, MdtF, mdlB, Tet(B), BaeS, CpxA, yheI, MsrB, PhoQ, Yb…	64	64	32	16	128	8	2	2	1	16	4	0.5
Escherichia coli	131	rep_cluster_2131, IncFIA,IncFII, IncFIB,IncFII		CTX-M-15		ampC	-118(T->A), -73(C->T), -28(G->A), 81(G->A)	MacB	parC, MarR, PtsI, AcrA, AcrF, EvgS, MdtB, CRP, MdfA, RosB, MdtN, EmrK, YbtP, MdtC, PmrF, H-NS, PmrE, UhpT, MacA, AcrB, EmrE, KdpE, ampC, AcrE, AcrS, ampR, MdtM, CTX-M-15, GadW, parE, BaeR, EmrB, SoxR, EmrA, EmrY, Rpsl, GlpT, EmrD, MsbA, YojI, MdtH, GadX, PmrC, MdtO, PatA, AcrD, MdtP, ampH, MacB, mdlB, MdtF, BaeS, CpxA, yheI, MsrB, PhoQ, YbtQ, EvgA, PmrL, BacA, argR, gyrA, MarA, MdtA, MdtG, TolC, …	64	64	16	4	128	2	2	2	1	16	4	0.5
Escherichia coli	131	rep_cluster_2131, IncFIB, IncFIA, IncFIA,IncFIC	OXA-1	CTX-M-15		ampC	-118(T->A), -73(C->T), -28(G->A), 81(G->A)	Sul1, aadA5, CatB3, AAC(3)-IIc, Vga(C), Tet(A), Mph(A), CTX-M-15, srpC, OXA-1, TmrB, AAC(6')-Ib-cr, MacB, Dfr	parC, MdtB, UhpT, TmrB, EmrB, AcrD, ampH, MarR, EvgS, cycA, MdfA, H-NS, Dfr, PmrE, CatB3, AcrB, AcrE, ampR, MdtM, CTX-M-15, GadW, parE, EmrD, MsbA, MdtH, PmrC, MdtO, PatA, MdtF, CpxA, YbtQ, PmrL, PtsI, cusF, aadA5, Tet(A), AcrF, CRP, Sul1, AAC(3)-IIc, MacA, KdpE, BaeR, EmrY, EmrA, Rpsl, Mph(A), GadX, MdtP, yheI, EvgA, argR, gyrA, MarA, MdtE, AcrA, RosB, MdtN, EmrK, YbtP, MdtC, PmrF, EmrE, ampC, A…	64	64	32	16	128	8	32	2	1	32	16	8
Escherichia coli	131	rep_cluster_2131, Col(MG828), Col156, IncFIA,IncFIB		CTX-M-27		ampC	-118(T->A), -73(C->T), -28(G->A), 81(G->A)	Sul1, aadA5, Tet(A), Sul2, Mph(A), APH(3'')-Ib, APH(6)-Id, srpC, CTX-M-27, MacB, Dfr	parC, MdtB, UhpT, EmrB, APH(3'')-Ib, AcrD, ampH, MarR, EvgS, cycA, MdfA, CTX-M-27, H-NS, Dfr, PmrE, AcrB, Sul2, AcrE, ampR, MdtM, GadW, parE, EmrD, MsbA, MdtH, PmrC, MdtO, PatA, MdtF, CpxA, YbtQ, PmrL, PtsI, cusF, aadA5, Tet(A), AcrF, CRP, Sul1, MacA, KdpE, BaeR, EmrY, EmrA, Rpsl, Mph(A), GadX, APH(6)-Id, MdtP, yheI, EvgA, argR, gyrA, MarA, MdtE, AcrA, RosB, MdtN, EmrK, YbtP, MdtC, PmrF, EmrE, am…	8	64	4	4	128	8	2	2	1	16	4	8
Escherichia coli	131	IncK2/Z, rep_cluster_2131, IncFIB, rep_cluster_2401, IncFIA,IncFIC	OXA-1	CTX-M-15		ampC	-118(T->A), -73(C->T), -28(G->A), 81(G->A)	Sat2, Tet(A), APH(3'')-Ib, TEM-1, DfrA1, APH(6)-Id, CTX-M-15, ANT(3'')-IIa, MacB	parC, MdtB, UhpT, TmrB, EmrB, APH(3'')-Ib, AcrD, ampH, MarR, Sat2, EvgS, cycA, MdfA, H-NS, PmrE, CatB3, AcrB, Sul2, AcrE, ampR, MdtM, CTX-M-15, GadW, parE, EmrD, MsbA, MdtH, PmrC, MdtO, PatA, Tet(D), MdtF, CpxA, YbtQ, PmrL, PtsI, cusF, Tet(A), tetC, AcrF, CRP, AAC(3)-IIc, MacA, KdpE, BaeR, EmrY, EmrA, Rpsl, GadX, TEM-1, DfrA1, APH(6)-Id, MdtP, yheI, EvgA, argR, gyrA, MarA, MdtE, AcrA, RosB, MdtN,…	64	64	64	32	128	8	32	2	1	16	16	8
Escherichia coli	131	rep_cluster_2131, IncFIB, IncFIA, IncFIA,IncFIC	OXA-1	CTX-M-15		ampC	-118(T->A), -73(C->T), -28(G->A), 81(G->A)	aadA5, CatB3, Vga(C), Tet(A), Mph(A), CTX-M-15, srpC, OXA-1, AAC(6')-Ib-cr, Sul1, Dfr	parC, MdtB, UhpT, EmrB, AcrD, ampH, MarR, EvgS, cycA, MdfA, H-NS, Dfr, PmrE, CatB3, AcrB, AcrE, ampR, MdtM, CTX-M-15, GadW, parE, EmrD, MsbA, MdtH, PmrC, MdtO, PatA, MdtF, CpxA, YbtQ, PmrL, PtsI, cusF, aadA5, Tet(A), AcrF, CRP, Sul1, MacA, KdpE, BaeR, EmrY, EmrA, Rpsl, Mph(A), GadX, MdtP, yheI, EvgA, argR, gyrA, MarA, MdtE, AcrA, RosB, MdtN, EmrK, YbtP, MdtC, PmrF, EmrE, ampC, AcrS, srpC, OXA-1, …	8	64	4	8	16	8	2	2	1	16	16	8
Escherichia coli	131	rep_cluster_2131, Col156, IncFIA,IncFII, IncFIA, IncFIB, IncX4		CTX-M-27		ampC	-118(T->A), -73(C->T), -28(G->A), 81(G->A)	Sul1, aadA5, Tet(A), Sul2, Mph(A), APH(3'')-Ib, APH(6)-Id, srpC, CTX-M-27, MacB, Dfr	parC, MdtB, UhpT, EmrB, APH(3'')-Ib, AcrD, ampH, MarR, EvgS, cycA, MdfA, CTX-M-27, H-NS, Dfr, PmrE, AcrB, Sul2, AcrE, ampR, MdtM, GadW, parE, EmrD, MsbA, MdtH, PmrC, MdtO, PatA, MdtF, CpxA, YbtQ, PmrL, PtsI, cusF, aadA5, Tet(A), AcrF, CRP, Sul1, MacA, KdpE, BaeR, EmrY, EmrA, Rpsl, Mph(A), GadX, APH(6)-Id, MdtP, yheI, EvgA, argR, gyrA, MarA, MdtE, AcrA, RosB, MdtN, EmrK, YbtP, MdtC, PmrF, EmrE, am…	8	64	16	4	128	8	2	2	1	16	4	8
Escherichia coli	131	rep_cluster_2131, Col(BS512), IncFIB, IncFIA, rep_cluster_1778, rep_cluster_2350, IncFIA,IncFIC	OXA-1	CTX-M-15		ampC	-118(T->A), -73(C->T), -28(G->A), 81(G->A)	Sul1, aadA5, CatB3, Vga(C), Tet(A), Mph(A), CTX-M-15, srpC, OXA-1, AAC(6')-Ib-cr, MacB, Dfr	parC, MdtB, UhpT, EmrB, AcrD, ampH, MarR, EvgS, cycA, MdfA, H-NS, Dfr, PmrE, CatB3, AcrB, AcrE, ampR, MdtM, CTX-M-15, GadW, parE, EmrD, MsbA, MdtH, PmrC, MdtO, PatA, MdtF, CpxA, YbtQ, PmrL, PtsI, cusF, aadA5, Tet(A), AcrF, CRP, Sul1, MacA, KdpE, BaeR, EmrY, EmrA, Rpsl, Mph(A), GadX, MdtP, yheI, EvgA, argR, gyrA, MarA, MdtE, AcrA, RosB, MdtN, EmrK, YbtP, MdtC, PmrF, EmrE, ampC, AcrS, srpC, OXA-1, …	32	64	64	4	128	8	2	2	1	16	16	8
Escherichia coli	131	IncK2/Z, rep_cluster_2131, IncFIB, IncFIA, IncFIA,IncFIC	OXA-1	CTX-M-15		ampC	-118(T->A), -73(C->T), -28(G->A), 81(G->A)	Sul1, aadA5, CatB3, AAC(3)-IIc, Vga(C), Tet(A), Mph(A), CTX-M-15, srpC, OXA-1, TmrB, AAC(6')-Ib-cr, MacB, Dfr	parC, MdtB, UhpT, TmrB, EmrB, AcrD, ampH, MarR, EvgS, cycA, MdfA, H-NS, Dfr, PmrE, CatB3, AcrB, AcrE, ampR, MdtM, CTX-M-15, GadW, parE, EmrD, MsbA, MdtH, PmrC, MdtO, PatA, MdtF, CpxA, YbtQ, PmrL, PtsI, cusF, aadA5, Tet(A), AcrF, CRP, Sul1, AAC(3)-IIc, MacA, KdpE, BaeR, EmrY, EmrA, Rpsl, Mph(A), GadX, MdtP, yheI, EvgA, argR, gyrA, MarA, MdtE, AcrA, RosB, MdtN, EmrK, YbtP, MdtC, PmrF, EmrE, ampC, A…	32	64	8	4	128	8	32	2	1	16	8	8
Escherichia coli	131	Col156, IncFIB, IncFIA, rep_cluster_2350	OXA-1	CTX-M-15		ampC	-118(T->A), -73(C->T), -28(G->A), 81(G->A)	Sul1, aadA5, Tet(A), Sul2, Mph(A), TEM-1, APH(3'')-Ib, APH(6)-Id, srpC, MacB, Dfr	parC, MdtB, UhpT, EmrB, APH(3'')-Ib, AcrD, ampH, MarR, EvgS, cycA, MdfA, H-NS, Dfr, PmrE, AcrB, Sul2, AcrE, ampR, MdtM, CTX-M-15, GadW, parE, EmrD, MsbA, MdtH, PmrC, MdtO, PatA, MdtF, CpxA, YbtQ, PmrL, PtsI, cusF, aadA5, Tet(A), AcrF, CRP, Sul1, MacA, KdpE, BaeR, EmrY, EmrA, Rpsl, Mph(A), GadX, TEM-1, APH(6)-Id, MdtP, yheI, EvgA, argR, gyrA, MarA, MdtE, AcrA, RosB, MdtN, EmrK, YbtP, MdtC, PmrF, E…	16	64	8	8	128	8	2	2	1	16	4	8
Escherichia coli	131	IncK2/Z, rep_cluster_2131, IncFIB, IncFIA, IncFIA,IncFIC	OXA-1	CTX-M-15		ampC	-118(T->A), -73(C->T), -28(G->A), 81(G->A)	Sul1, aadA5, CatB3, AAC(3)-IIc, Vga(C), Tet(A), Mph(A), CTX-M-15, srpC, OXA-1, TmrB, AAC(6')-Ib-cr, MacB, Dfr	parC, MdtB, UhpT, TmrB, EmrB, AcrD, ampH, MarR, EvgS, cycA, MdfA, H-NS, Dfr, PmrE, CatB3, AcrB, AcrE, ampR, MdtM, CTX-M-15, GadW, parE, EmrD, MsbA, MdtH, PmrC, MdtO, PatA, MdtF, CpxA, YbtQ, PmrL, PtsI, cusF, aadA5, Tet(A), AcrF, CRP, Sul1, AAC(3)-IIc, MacA, KdpE, BaeR, EmrY, EmrA, Rpsl, Mph(A), GadX, MdtP, yheI, EvgA, argR, gyrA, MarA, MdtE, AcrA, RosB, MdtN, EmrK, YbtP, MdtC, PmrF, EmrE, ampC, A…	64	64	32	4	128	8	32	2	1	16	16	8
Escherichia coli	131	rep_cluster_2131, rep_cluster_488, Col156, IncFIB, IncFIA, IncI-gamma/K1, IncX4		CTX-M-15		ampC	-118(T->A), -73(C->T), -28(G->A), 81(G->A)	Sul1, aadA5, Tet(A), Sul2, Mph(A), TEM-1, APH(3'')-Ib, APH(6)-Id, CTX-M-15, AAC(3)-IIa, MacB, Dfr	parC, MdtB, HER-3, UhpT, EmrB, APH(3'')-Ib, AcrD, ampH, AAC(3)-IIa, MarR, EvgS, MdfA, H-NS, Dfr, PmrE, AcrB, Sul2, AcrE, ampR, MdtM, CTX-M-15, GadW, parE, EmrD, MsbA, MdtH, PmrC, MdtO, PatA, MdtF, CpxA, YbtQ, PmrL, PtsI, cusF, aadA5, Tet(A), AcrF, CRP, Sul1, MacA, KdpE, BaeR, EmrY, EmrA, Rpsl, Mph(A), GadX, TEM-1, APH(6)-Id, MdtP, yheI, EvgA, argR, gyrA, MarA, MdtE, AcrA, RosB, MdtN, EmrK, YbtP, …	16	64	8	4	128	8	32	2	1	16	8	8
Escherichia coli	131	rep_cluster_2131, IncFIB, IncFIA, IncFIA,IncFIC	OXA-1	CTX-M-15		ampC	-118(T->A), -73(C->T), -28(G->A), 81(G->A)	Sul1, aadA5, Vga(C), Tet(A), Mph(A), srpC, MacB, Dfr	parC, MdtB, UhpT, EmrB, AcrD, ampH, MarR, EvgS, cycA, MdfA, H-NS, Dfr, PmrE, CatB3, AcrB, AcrE, ampR, MdtM, CTX-M-15, GadW, parE, EmrD, MsbA, MdtH, PmrC, MdtO, PatA, MdtF, CpxA, YbtQ, PmrL, PtsI, cusF, aadA5, Tet(A), AcrF, CRP, Sul1, MacA, KdpE, BaeR, EmrY, EmrA, Rpsl, Mph(A), GadX, MdtP, yheI, EvgA, argR, gyrA, MarA, MdtE, AcrA, RosB, MdtN, EmrK, YbtP, MdtC, PmrF, EmrE, ampC, AcrS, srpC, OXA-1, …	64	64	16	8	128	8	2	2	1	16	16	8
Escherichia coli	131	Col(MG828), Col156, IncFIA,IncFII, IncFIB, IncFIA, rep_cluster_2401		CTX-M-27		ampC	-118(T->A), -73(C->T), -28(G->A), 81(G->A)	aadA5, Tet(A), Sul2, Mph(A), APH(3'')-Ib, APH(6)-Id, srpC, CTX-M-27, Sul1, Dfr	parC, MdtB, UhpT, EmrB, APH(3'')-Ib, AcrD, ampH, MarR, EvgS, cycA, MdfA, CTX-M-27, H-NS, Dfr, PmrE, AcrB, Sul2, AcrE, ampR, MdtM, GadW, parE, EmrD, MsbA, MdtH, MdtO, PatA, MdtF, CpxA, YbtQ, PmrL, PtsI, cusF, aadA5, Tet(A), AcrF, CRP, Sul1, MacA, KdpE, BaeR, EmrY, EmrA, Rpsl, Mph(A), GadX, APH(6)-Id, MdtP, yheI, EvgA, argR, gyrA, MarA, MdtE, AcrA, RosB, MdtN, EmrK, YbtP, MdtC, PmrF, EmrE, ampC, Ac…	16	64	8	16	64	8	2	2	1	16	4	8
Escherichia coli	131	IncFIB, IncFIA	OXA-1	CTX-M-15		ampC	-118(T->A), -73(C->T), -28(G->A), 81(G->A)	TEM-1	parC, MdtB, UhpT, TmrB, EmrB, APH(3'')-Ib, AcrD, ampH, MarR, EvgS, cycA, MdfA, H-NS, PmrE, CatB3, AcrB, Sul2, AcrE, ampR, MdtM, CTX-M-15, GadW, parE, EmrD, MsbA, MdtH, PmrC, MdtO, PatA, MdtF, CpxA, YbtQ, PmrL, PtsI, cusF, Tet(A), AcrF, CRP, AAC(3)-IIc, MacA, KdpE, BaeR, EmrY, EmrA, Rpsl, GadX, TEM-1, APH(6)-Id, MdtP, yheI, EvgA, argR, gyrA, MarA, MdtE, AcrA, RosB, MdtN, EmrK, YbtP, MdtC, PmrF, Em…	32	64	16	8	128	8	32	2	1	16	16	0.5
Escherichia coli	131	Col(MG828), rep_cluster_2350,rep_cluster_2370, Col156, IncFIA,IncFII, IncFIB, IncFIA		CTX-M-27		ampC	-118(T->A), -73(C->T), -28(G->A), 81(G->A)	aadA5, Tet(A), Sul2, Mph(A), APH(3'')-Ib, APH(6)-Id, srpC, CTX-M-27, Sul1, Dfr	parC, MdtB, UhpT, EmrB, APH(3'')-Ib, AcrD, ampH, MarR, EvgS, cycA, MdfA, CTX-M-27, H-NS, Dfr, PmrE, AcrB, Sul2, AcrE, ampR, MdtM, GadW, parE, EmrD, MsbA, MdtH, PmrC, MdtO, PatA, MdtF, CpxA, YbtQ, PmrL, PtsI, cusF, aadA5, Tet(A), AcrF, CRP, Sul1, MacA, KdpE, BaeR, EmrY, EmrA, Rpsl, Mph(A), GadX, APH(6)-Id, MdtP, yheI, EvgA, argR, gyrA, MarA, MdtE, AcrA, RosB, MdtN, EmrK, YbtP, MdtC, PmrF, EmrE, am…	32	64	4	4	64	8	2	2	1	16	4	8
Escherichia coli	131	rep_cluster_2131, IncHI2A,rep_cluster_1088, IncFIA,IncFII, IncFIA, IncFIB, IncI2, IncX1		CTX-M-27		ampC	-118(T->A), -73(C->T), -28(G->A), 81(G->A)	Sul1, aadA5, Sul3, Vga(C), DfrA12, QacL, Tet(A), Sul2, Mph(A), srpC, ANT(3'')-IIa, CTX-M-27, CmlA5, EstX-Sat1, QepA4, MacB, Dfr	parC, DfrA12, QacL, MdtB, UhpT, CmlA5, EmrB, Sul3, APH(3'')-Ib, AcrD, ampH, MarR, EvgS, MdfA, CTX-M-27, QepA4, H-NS, Dfr, PmrE, AcrB, Sul2, AcrE, ampR, MdtM, GadW, parE, EmrD, MsbA, MdtH, PmrC, MdtO, PatA, MdtF, CpxA, YbtQ, PmrL, PtsI, cusF, aadA5, Tet(A), AcrF, CRP, Sul1, MacA, KdpE, BaeR, EmrY, EmrA, Rpsl, Mph(A), GadX, APH(6)-Id, MdtP, EstX-Sat1, yheI, EvgA, argR, gyrA, MarA, MdtE, AcrA, RosB,…	8	64	4	4	64	8	2	2	1	16	4	8
Escherichia coli	131	Col(MG828), Col156, IncFIB, rep_cluster_1778, IncFIA		CTX-M-27		ampC	-118(T->A), -73(C->T), -28(G->A), 81(G->A)	aadA5, Tet(A), Sul2, Mph(A), APH(3'')-Ib, APH(6)-Id, srpC, CTX-M-27, Sul1, Dfr	parC, MdtB, UhpT, EmrB, APH(3'')-Ib, AcrD, ampH, MarR, EvgS, cycA, MdfA, CTX-M-27, H-NS, Dfr, PmrE, AcrB, Sul2, AcrE, ampR, MdtM, GadW, parE, EmrD, MsbA, MdtH, PmrC, MdtO, PatA, MdtF, CpxA, YbtQ, PmrL, PtsI, cusF, aadA5, Tet(A), AcrF, CRP, Sul1, MacA, KdpE, BaeR, EmrY, EmrA, Rpsl, Mph(A), GadX, APH(6)-Id, MdtP, yheI, EvgA, argR, gyrA, MarA, MdtE, AcrA, RosB, MdtN, EmrK, YbtP, MdtC, PmrF, EmrE, am…	8	64	4	4	128	8	2	2	1	16	4	8
Escherichia coli	131	IncI1/B/O, IncFIB, IncFIA, IncFIA,IncFIC	OXA-1	CTX-M-15		ampC	-118(T->A), -73(C->T), -28(G->A), 81(G->A)	CatB3, AAC(3)-IIc, Vga(C), Tet(A), CTX-M-15, OXA-1, TmrB, AAC(6')-Ib-cr, MacB	parC, MdtB, UhpT, TmrB, EmrB, AcrD, ampH, MarR, EvgS, cycA, MdfA, H-NS, PmrE, CatB3, AcrB, AcrE, ampR, MdtM, CTX-M-15, GadW, parE, EmrD, MsbA, MdtH, PmrC, MdtO, PatA, MdtF, CpxA, YbtQ, PmrL, PtsI, cusF, Tet(A), AcrF, CRP, AAC(3)-IIc, MacA, KdpE, BaeR, EmrY, EmrA, Rpsl, GadX, MdtP, yheI, EvgA, argR, gyrA, MarA, MdtE, AcrA, RosB, MdtN, EmrK, YbtP, MdtC, PmrF, EmrE, ampC, AcrS, OXA-1, SoxR, GlpT, Vg…	16	64	16	8	128	8	32	2	1	16	16	0.5
Escherichia coli	131	IncFII, IncFIA,IncFIC, rep_cluster_1778	OXA-1	CTX-M-15		ampC	-118(T->A), -73(C->T), -28(G->A), 81(G->A)	Sul1, aadA5, Vga(C), Mph(A), CTX-M-15, srpC, MacB, Dfr	parC, MdtB, UhpT, EmrB, AcrD, ampH, MarR, EvgS, cycA, MdfA, H-NS, Dfr, PmrE, CatB3, AcrB, AcrE, ampR, MdtM, CTX-M-15, GadW, parE, EmrD, MsbA, MdtH, PmrC, MdtO, PatA, MdtF, CpxA, YbtQ, PmrL, PtsI, cusF, aadA5, AcrF, CRP, Sul1, MacA, KdpE, BaeR, EmrY, EmrA, Rpsl, Mph(A), GadX, MdtP, yheI, EvgA, argR, gyrA, MarA, MdtE, AcrA, RosB, MdtN, EmrK, YbtP, MdtC, PmrF, EmrE, ampC, AcrS, srpC, OXA-1, SoxR, Gl…	8	64	4	8	16	8	2	2	1	16	16	8
Escherichia coli	131	rep_cluster_2131, Col(MG828), Col156, IncFIB, IncFIA		CTX-M-27		ampC	-118(T->A), -73(C->T), -28(G->A), 81(G->A)	Sul1, aadA5, Tet(A), Sul2, Mph(A), APH(3'')-Ib, APH(6)-Id, srpC, CTX-M-27, MacB, Dfr	parC, MdtB, UhpT, EmrB, APH(3'')-Ib, AcrD, ampH, MarR, EvgS, cycA, MdfA, CTX-M-27, H-NS, Dfr, PmrE, AcrB, Sul2, AcrE, ampR, MdtM, GadW, parE, EmrD, MsbA, MdtH, PmrC, MdtO, PatA, MdtF, CpxA, YbtQ, PmrL, PtsI, cusF, aadA5, Tet(A), AcrF, CRP, Sul1, MacA, KdpE, BaeR, EmrY, EmrA, Rpsl, Mph(A), GadX, APH(6)-Id, MdtP, yheI, EvgA, argR, gyrA, MarA, MdtE, AcrA, RosB, MdtN, EmrK, YbtP, MdtC, PmrF, EmrE, am…	16	64	8	4	128	8	2	2	1	16	4	8
Escherichia coli	131	IncFIB,IncFII, IncFIA,IncFII, -		CTX-M-15		ampC	-118(T->A), -73(C->T), -28(G->A), 81(G->A)	aadA5, Tet(A), Sul2, Mph(A), APH(3'')-Ib, APH(6)-Id, CTX-M-15, srpC, Sul1, Dfr	parC, MdtB, UhpT, EmrB, APH(3'')-Ib, AcrD, ampH, MarR, EvgS, cycA, MdfA, H-NS, Dfr, PmrE, AcrB, Sul2, AcrE, ampR, MdtM, CTX-M-15, GadW, parE, EmrD, MsbA, MdtH, PmrC, MdtO, PatA, MdtF, CpxA, YbtQ, PmrL, PtsI, cusF, aadA5, Tet(A), AcrF, CRP, Sul1, MacA, KdpE, BaeR, EmrY, EmrA, Rpsl, Mph(A), GadX, APH(6)-Id, MdtP, yheI, EvgA, argR, gyrA, MarA, MdtE, AcrA, RosB, MdtN, EmrK, YbtP, MdtC, PmrF, EmrE, am…	64	64	64	16	128	8	2	2	1	16	16	8
Escherichia coli	131	rep_cluster_2131, Col(MG828), IncI1/B/O, rep_cluster_488, Col156, IncFIB, IncFIA		CTX-M-27		ampC	-118(T->A), -73(C->T), -28(G->A), 81(G->A)	Sul1, aadA5, Tet(A), Sul2, Mph(A), APH(3'')-Ib, APH(6)-Id, srpC, CTX-M-27, MacB, Dfr	parC, MdtB, UhpT, EmrB, APH(3'')-Ib, AcrD, ampH, MarR, EvgS, cycA, MdfA, CTX-M-27, H-NS, Dfr, PmrE, AcrB, Sul2, AcrE, ampR, MdtM, GadW, parE, EmrD, MsbA, MdtH, PmrC, MdtO, PatA, MdtF, CpxA, YbtQ, PmrL, PtsI, cusF, aadA5, Tet(A), AcrF, CRP, Sul1, MacA, KdpE, BaeR, EmrY, EmrA, Rpsl, Mph(A), GadX, APH(6)-Id, MdtP, yheI, EvgA, argR, gyrA, MarA, MdtE, AcrA, RosB, MdtN, EmrK, YbtP, MdtC, PmrF, EmrE, am…	8	64	4	8	128	8	2	2	1	16	4	8
Escherichia coli	131	rep_cluster_2131, IncFII, Col(MG828), Col(BS512), IncFIA,IncFIC	OXA-1	CTX-M-15		ampC	-118(T->A), -73(C->T), -28(G->A), 81(G->A)	Sul1, aadA5, CatB3, Vga(C), Tet(A), Mph(A), CTX-M-15, srpC, OXA-1, AAC(6')-Ib-cr, MacB, Dfr	parC, MdtB, UhpT, EmrB, AcrD, ampH, MarR, EvgS, cycA, MdfA, H-NS, Dfr, PmrE, CatB3, AcrB, AcrE, ampR, MdtM, CTX-M-15, GadW, parE, EmrD, MsbA, MdtH, PmrC, MdtO, PatA, MdtF, CpxA, YbtQ, PmrL, PtsI, cusF, aadA5, Tet(A), CRP, Sul1, MacA, KdpE, BaeR, EmrY, EmrA, Rpsl, Mph(A), GadX, MdtP, yheI, EvgA, argR, gyrA, MarA, MdtE, AcrA, RosB, MdtN, EmrK, YbtP, MdtC, PmrF, EmrE, ampC, AcrS, srpC, OXA-1, SoxR, …	8	64	4	8	32	8	2	2	1	>128	16	8
Escherichia coli	131	rep_cluster_2131, Col(BS512), IncFIB, IncFIA, rep_cluster_1778, rep_cluster_2350, IncFIA,IncFIC	OXA-1	CTX-M-15		ampC	-118(T->A), -73(C->T), -28(G->A), 81(G->A)	Sul1, aadA5, CatB3, Vga(C), Tet(A), Mph(A), CTX-M-15, srpC, OXA-1, AAC(6')-Ib-cr, MacB, Dfr	parC, MdtB, UhpT, EmrB, AcrD, ampH, MarR, EvgS, cycA, MdfA, H-NS, Dfr, PmrE, CatB3, AcrB, AcrE, ampR, MdtM, CTX-M-15, GadW, parE, EmrD, MsbA, MdtH, PmrC, MdtO, PatA, MdtF, CpxA, YbtQ, PmrL, PtsI, cusF, aadA5, Tet(A), AcrF, CRP, Sul1, MacA, KdpE, BaeR, EmrY, EmrA, Rpsl, Mph(A), GadX, MdtP, yheI, EvgA, argR, gyrA, MarA, MdtE, AcrA, RosB, MdtN, EmrK, YbtP, MdtC, PmrF, EmrE, ampC, AcrS, srpC, OXA-1, …	32	64	32	8	128	8	2	2	1	16	16	8
Escherichia coli	131	rep_cluster_2131, IncFIA, IncFIB, IncFIA,IncFIC	OXA-1	CTX-M-15		ampC	-118(T->A), -73(C->T), -28(G->A), 81(G->A)	Sul1, aadA5, CatB3, AAC(3)-IIc, Vga(C), Tet(A), Mph(A), CTX-M-15, srpC, OXA-1, TmrB, AAC(6')-Ib-cr, MacB, Dfr	parC, MdtB, UhpT, TmrB, EmrB, AcrD, ampH, MarR, EvgS, cycA, MdfA, H-NS, Dfr, PmrE, CatB3, AcrB, AcrE, ampR, MdtM, CTX-M-15, GadW, parE, EmrD, MsbA, MdtH, PmrC, MdtO, PatA, MdtF, CpxA, YbtQ, PmrL, PtsI, cusF, aadA5, Tet(A), AcrF, CRP, Sul1, AAC(3)-IIc, MacA, KdpE, BaeR, EmrY, EmrA, Rpsl, Mph(A), GadX, MdtP, yheI, EvgA, argR, gyrA, MarA, MdtE, AcrA, RosB, MdtN, EmrK, YbtP, MdtC, PmrF, EmrE, ampC, A…	64	64	64	8	128	8	32	2	1	16	16	8
Escherichia coli	131	IncFIB, IncFIA	OXA-1	CTX-M-15		ampC	-118(T->A), -73(C->T), -28(G->A), 81(G->A)	aadA5, Tet(A), Sul2, Mph(A), TEM-1, APH(3'')-Ib, APH(6)-Id, srpC, Sul1, Dfr	parC, MdtB, UhpT, TmrB, EmrB, APH(3'')-Ib, AcrD, ampH, MarR, EvgS, cycA, MdfA, H-NS, Dfr, PmrE, CatB3, AcrB, Sul2, AcrE, ampR, MdtM, CTX-M-15, GadW, parE, EmrD, MsbA, MdtH, PmrC, MdtO, PatA, MdtF, CpxA, YbtQ, PmrL, PtsI, cusF, aadA5, Tet(A), AcrF, CRP, Sul1, AAC(3)-IIc, MacA, KdpE, BaeR, EmrY, EmrA, Rpsl, Mph(A), GadX, TEM-1, APH(6)-Id, MdtP, yheI, EvgA, argR, gyrA, MarA, MdtE, AcrA, RosB, MdtN, …	32	64	32	8	128	8	32	2	1	16	16	8
Escherichia coli	131	rep_cluster_2131, IncFIB, IncFIA		CTX-M-15		ampC	-118(T->A), -73(C->T), -28(G->A), 81(G->A)	Sul1, aadA5, Tet(A), Sul2, Mph(A), TEM-1, APH(3'')-Ib, APH(6)-Id, srpC, MacB, Dfr	parC, MdtB, UhpT, EmrB, APH(3'')-Ib, AcrD, ampH, AAC(3)-IIa, MarR, EvgS, MdfA, H-NS, Dfr, PmrE, AcrB, Sul2, AcrE, ampR, MdtM, CTX-M-15, GadW, parE, EmrD, MsbA, MdtH, PmrC, MdtO, PatA, MdtF, CpxA, YbtQ, PmrL, PtsI, cusF, aadA5, Tet(A), AcrF, CRP, Sul1, MacA, KdpE, BaeR, EmrY, EmrA, Rpsl, Mph(A), GadX, TEM-1, APH(6)-Id, MdtP, yheI, EvgA, argR, gyrA, MarA, MdtE, AcrA, RosB, MdtN, EmrK, YbtP, MdtC, P…	16	64	8	4	128	8	32	2	1	16	8	8
Escherichia coli	131	rep_cluster_2131, IncFIB, IncFIA,IncFIC		CTX-M-15		ampC	-118(T->A), -73(C->T), -28(G->A), 81(G->A)	DfrA12, Sul2, APH(3'')-Ib, TEM-1, APH(6)-Id, aadA2, TmrB, AAC(3)-IIa, MacB, Sul1	parC, DfrA12, MdtB, UhpT, TmrB, EmrB, APH(3'')-Ib, AcrD, ampH, AAC(3)-IIa, MarR, EvgS, MdfA, H-NS, PmrE, AcrB, Sul2, AcrE, ampR, CTX-M-15, GadW, parE, EmrD, MsbA, MdtH, PmrC, MdtO, PatA, MdtF, CpxA, YbtQ, PmrL, PtsI, cusF, AcrF, CRP, Sul1, MacA, KdpE, BaeR, EmrY, EmrA, Rpsl, GadX, TEM-1, APH(6)-Id, MdtP, yheI, EvgA, argR, gyrA, MarA, MdtE, AcrA, RosB, MdtN, EmrK, YbtP, MdtC, PmrF, EmrE, ampC, Acr…	64	64	64	8	128	1	32	2	1	16	4	8
Escherichia coli	131	rep_cluster_2131, IncFII, Col(MG828), IncFIA, rep_cluster_1778, IncFIA,IncFIC	OXA-1	CTX-M-15		ampC	-118(T->A), -73(C->T), -28(G->A), 81(G->A)	Sul1, aadA5, CatB3, Vga(C), Mph(A), CTX-M-15, srpC, OXA-1, AAC(6')-Ib-cr, MacB, Dfr	parC, MdtB, UhpT, EmrB, AcrD, ampH, MarR, EvgS, cycA, MdfA, H-NS, Dfr, PmrE, CatB3, AcrB, AcrE, ampR, MdtM, CTX-M-15, GadW, parE, EmrD, MsbA, MdtH, PmrC, MdtO, PatA, MdtF, CpxA, YbtQ, PmrL, PtsI, cusF, aadA5, AcrF, CRP, Sul1, MacA, KdpE, BaeR, EmrY, EmrA, Rpsl, Mph(A), GadX, MdtP, yheI, EvgA, argR, gyrA, MarA, MdtE, AcrA, RosB, MdtN, EmrK, YbtP, MdtC, PmrF, EmrE, ampC, AcrS, srpC, OXA-1, SoxR, Gl…	64	64	32	4	128	8	2	2	1	16	16	8
Escherichia coli	131	rep_cluster_2131, Col(MG828), Col156, IncFIA,IncFII, IncFIA, IncFIB		CTX-M-27		ampC	-118(T->A), -73(C->T), -28(G->A), 81(G->A)	Sul1, aadA5, Tet(A), Sul2, Mph(A), TEM-1, APH(3'')-Ib, APH(6)-Id, srpC, CTX-M-27, MacB, Dfr	parC, MdtB, UhpT, EmrB, APH(3'')-Ib, AcrD, ampH, MarR, EvgS, cycA, MdfA, CTX-M-27, H-NS, Dfr, PmrE, AcrB, Sul2, AcrE, ampR, MdtM, GadW, parE, EmrD, MsbA, MdtH, PmrC, MdtO, PatA, MdtF, CpxA, YbtQ, PmrL, PtsI, cusF, aadA5, Tet(A), AcrF, CRP, Sul1, MacA, KdpE, BaeR, EmrY, EmrA, Rpsl, Mph(A), GadX, TEM-1, APH(6)-Id, MdtP, yheI, EvgA, argR, gyrA, MarA, MdtE, AcrA, RosB, MdtN, EmrK, YbtP, MdtC, PmrF, E…	8	64	4	8	128	8	2	2	1	16	4	8
Escherichia coli	131	rep_cluster_2131, IncFIB, IncFIA, IncFIA,IncFIC	OXA-1	CTX-M-15		ampC	-118(T->A), -73(C->T), -28(G->A), 81(G->A)	CatB3, AAC(3)-IIc, Vga(C), CTX-M-15, OXA-1, TmrB, AAC(6')-Ib-cr	parC, MarR, cusF, PtsI, AcrA, AcrF, EvgS, MdtB, cycA, CRP, MdfA, RosB, MdtN, EmrK, YbtP, MdtC, PmrF, H-NS, PmrE, CatB3, UhpT, AAC(3)-IIc, AcrB, MacA, EmrE, KdpE, ampC, AcrE, AcrS, ampR, MdtM, CTX-M-15, GadW, OXA-1, TmrB, parE, BaeR, EmrB, SoxR, EmrY, EmrA, Rpsl, GlpT, EmrD, Vga(C), MsbA, MdtH, YojI, GadX, PmrC, MdtO, PatA, AcrD, MdtP, ampH, MdtF, mdlB, BaeS, CpxA, yheI, MsrB, PhoQ, YbtQ, cusR, Ev…	32	64	16	8	128	8	32	2	1	16	16	0.5
Escherichia coli	131	Col(BS512), rep_cluster_2335, ColRNAI_rep_cluster_1987, IncFIB, IncFIA, IncFIA,IncFIC	OXA-1	CTX-M-15		ampC	-118(T->A), -73(C->T), -28(G->A), 81(G->A)	Sul1, aadA5, CatB3, Vga(C), Mph(A), CTX-M-15, srpC, OXA-1, AAC(6')-Ib-cr, MacB, Dfr	parC, MdtB, UhpT, EmrB, AcrD, ampH, MarR, EvgS, cycA, MdfA, H-NS, Dfr, PmrE, CatB3, AcrB, AcrE, ampR, MdtM, CTX-M-15, GadW, parE, EmrD, MsbA, MdtH, PmrC, MdtO, PatA, MdtF, CpxA, YbtQ, PmrL, PtsI, cusF, aadA5, AcrF, CRP, Sul1, MacA, KdpE, BaeR, EmrY, EmrA, Rpsl, Mph(A), GadX, MdtP, yheI, EvgA, argR, gyrA, MarA, MdtE, AcrA, RosB, MdtN, EmrK, YbtP, MdtC, PmrF, EmrE, ampC, AcrS, srpC, OXA-1, SoxR, Gl…	32	64	32	4	128	8	2	2	1	16	16	8
Escherichia coli	131	rep_cluster_2131, IncFIB, IncFIA		CTX-M-15		ampC	-118(T->A), -73(C->T), -28(G->A), 81(G->A)	aadA5, Tet(A), Sul2, Mph(A), TEM-1, APH(3'')-Ib, APH(6)-Id, srpC, TmrB, AAC(3)-IIa, MacB, Sul1	parC, DfrA12, MdtB, UhpT, TmrB, EmrB, APH(3'')-Ib, AcrD, ampH, AAC(3)-IIa, MarR, EvgS, MdfA, H-NS, PmrE, AcrB, Sul2, AcrE, ampR, CTX-M-15, GadW, parE, EmrD, MsbA, MdtH, PmrC, MdtO, PatA, MdtF, CpxA, YbtQ, PmrL, PtsI, cusF, aadA5, Tet(A), AcrF, CRP, Sul1, MacA, KdpE, BaeR, EmrY, EmrA, Rpsl, Mph(A), GadX, TEM-1, APH(6)-Id, MdtP, yheI, EvgA, argR, gyrA, MarA, MdtE, AcrA, RosB, MdtN, EmrK, YbtP, MdtC…	64	64	64	8	128	2	32	2	1	16	4	8
Escherichia coli	131	rep_cluster_2131, IncFIB,IncFII, IncFIA		CTX-M-15		ampC	-118(T->A), -73(C->T), -28(G->A), 81(G->A)	MacB	parC, MarR, cusF, PtsI, AcrA, AcrF, MdtB, CRP, MdfA, RosB, MdtN, EmrK, YbtP, MdtC, PmrF, H-NS, PmrE, UhpT, MacA, AcrB, EmrE, KdpE, ampC, AcrE, AcrS, ampR, MdtM, CTX-M-15, GadW, parE, BaeR, EmrB, SoxR, EmrY, EmrA, Rpsl, GlpT, EmrD, MsbA, YojI, MdtH, GadX, PmrC, MdtO, PatA, AcrD, MdtP, ampH, MacB, mdlB, MdtF, BaeS, CpxA, yheI, MsrB, PhoQ, YbtQ, cusR, EvgA, PmrL, BacA, argR, gyrA, MarA, MdtA, MdtG, …	16	64	8	4	128	8	2	2	1	16	4	0.5
Escherichia coli	131		OXA-1	CTX-M-15		ampC	-118(T->A), -73(C->T), -28(G->A), 81(G->A)		parC, MarR, cusF, PtsI, AcrA, AcrF, EvgS, MdtB, cycA, CRP, MdfA, RosB, MdtN, EmrK, YbtP, MdtC, PmrF, H-NS, PmrE, CatB3, UhpT, AAC(3)-IIc, AcrB, MacA, EmrE, KdpE, ampC, AcrE, AcrS, ampR, MdtM, CTX-M-15, GadW, OXA-1, TmrB, parE, BaeR, EmrB, SoxR, EmrY, EmrA, Rpsl, GlpT, EmrD, MsbA, YojI, MdtH, GadX, PmrC, MdtO, PatA, AcrD, MdtP, ampH, MdtF, mdlB, BaeS, CpxA, yheI, MsrB, PhoQ, YbtQ, cusR, EvgA, PmrL…	32	64	16	8	128	8	32	2	1	16	16	0.5
Escherichia coli	131	rep_cluster_2131, IncFIB, IncFIA, IncFIA,IncFIC		CTX-M-15		ampC	-118(T->A), -73(C->T), -28(G->A), 81(G->A)	Sul1, aadA5, Vga(C), Tet(A), Mph(A), CTX-M-15, srpC, MacB, Dfr	parC, MdtB, UhpT, EmrB, AcrD, ampH, MarR, EvgS, cycA, MdfA, H-NS, Dfr, PmrE, AcrB, AcrE, ampR, MdtM, CTX-M-15, GadW, parE, EmrD, MsbA, MdtH, PmrC, MdtO, PatA, MdtF, CpxA, YbtQ, PmrL, PtsI, cusF, aadA5, Tet(A), AcrF, CRP, Sul1, MacA, KdpE, BaeR, EmrY, EmrA, Rpsl, Mph(A), GadX, MdtP, yheI, EvgA, argR, gyrA, MarA, MdtE, AcrA, RosB, MdtN, EmrK, YbtP, MdtC, PmrF, EmrE, ampC, AcrS, srpC, SoxR, GlpT, Vg…	16	64	8	8	128	8	2	2	1	16	4	8
Escherichia coli	131	-	OXA-1	CTX-M-15		ampC	-118(T->A), -73(C->T), -28(G->A), 81(G->A)	CTX-M-15	parC, MarR, cusF, PtsI, AcrA, AcrF, EvgS, MdtB, cycA, CRP, MdfA, RosB, MdtN, EmrK, YbtP, MdtC, PmrF, H-NS, PmrE, CatB3, UhpT, AAC(3)-IIc, AcrB, MacA, EmrE, KdpE, ampC, AcrE, AcrS, ampR, MdtM, CTX-M-15, GadW, OXA-1, TmrB, parE, BaeR, EmrB, SoxR, EmrY, EmrA, Rpsl, GlpT, EmrD, MsbA, YojI, MdtH, GadX, PmrC, MdtO, PatA, AcrD, MdtP, ampH, MdtF, mdlB, BaeS, CpxA, yheI, MsrB, PhoQ, YbtQ, cusR, EvgA, PmrL…	32	64	16	4	128	8	32	2	1	16	16	0.5
Escherichia coli	131	IncN, IncFIB, IncFIA, IncFIA,IncFIC	OXA-1	CTX-M-15		ampC	-118(T->A), -73(C->T), -28(G->A), 81(G->A)	Sul1, aadA5, CatB3, AAC(3)-IIc, Vga(C), Tet(A), Mph(A), CTX-M-15, srpC, OXA-1, TmrB, AAC(6')-Ib-cr, MacB, Dfr	parC, MdtB, UhpT, TmrB, EmrB, AcrD, ampH, MarR, EvgS, cycA, MdfA, H-NS, Dfr, PmrE, CatB3, AcrB, AcrE, ampR, MdtM, CTX-M-15, GadW, parE, EmrD, MsbA, MdtH, PmrC, MdtO, PatA, MdtF, CpxA, YbtQ, PmrL, PtsI, cusF, aadA5, Tet(A), AcrF, CRP, Sul1, AAC(3)-IIc, MacA, KdpE, BaeR, EmrY, EmrA, Rpsl, Mph(A), GadX, MdtP, yheI, EvgA, argR, gyrA, MarA, MdtE, AcrA, RosB, MdtN, EmrK, YbtP, MdtC, PmrF, EmrE, ampC, A…	64	64	16	8	128	8	32	2	1	16	16	8
Escherichia coli	131	IncK2/Z, rep_cluster_2131, IncFIA, IncFIB, IncFIA,IncFIC	OXA-1	CTX-M-15		ampC	-118(T->A), -73(C->T), -28(G->A), 81(G->A)	aadA5, CatB3, Vga(C), Mph(A), srpC, OXA-1, AAC(6')-Ib-cr, Sul1, Dfr	parC, MdtB, UhpT, EmrB, AcrD, ampH, MarR, EvgS, cycA, MdfA, H-NS, Dfr, PmrE, CatB3, AcrB, AcrE, ampR, MdtM, CTX-M-15, GadW, parE, EmrD, MsbA, MdtH, PmrC, MdtO, PatA, MdtF, CpxA, YbtQ, PmrL, PtsI, cusF, aadA5, AcrF, CRP, Sul1, MacA, KdpE, BaeR, EmrY, EmrA, Rpsl, Mph(A), GadX, MdtP, yheI, EvgA, argR, gyrA, MarA, MdtE, AcrA, RosB, MdtN, EmrK, YbtP, MdtC, PmrF, EmrE, ampC, AcrS, srpC, OXA-1, SoxR, Gl…	64	64	64	8	128	8	2	2	1	32	16	8
Escherichia coli	131	IncK2/Z, IncFIB, IncFIA,IncFII, -		CTX-M-15		ampC	-118(T->A), -73(C->T), -28(G->A), 81(G->A)	Tet(A), TEM-1, MacB	parC, DfrA12, MdtB, UhpT, TmrB, EmrB, AcrD, ampH, AAC(3)-IIa, MarR, EvgS, MdfA, H-NS, PmrE, AcrB, Sul2, AcrE, ampR, CTX-M-15, GadW, parE, EmrD, MsbA, MdtH, PmrC, MdtO, PatA, MdtF, CpxA, YbtQ, PmrL, PtsI, cusF, Tet(A), AcrF, CRP, Sul1, MacA, KdpE, BaeR, EmrY, EmrA, Rpsl, Mph(A), GadX, TEM-1, MdtP, yheI, EvgA, argR, gyrA, MarA, MdtE, AcrA, RosB, MdtN, EmrK, YbtP, MdtC, PmrF, EmrE, ampC, AcrS, srpC,…	32	64	32	4	128	1	32	2	1	16	8	8
Escherichia coli	131	rep_cluster_2131, IncFIA,IncFII, IncFIA, IncI-gamma/K1		CTX-M-15		ampC	-118(T->A), -73(C->T), -28(G->A), 81(G->A)	Sul1, aadA5, Tet(A), Sul2, Mph(A), TEM-1, APH(3'')-Ib, APH(6)-Id, srpC, TmrB, AAC(3)-IIa, MacB, Dfr	parC, MdtB, UhpT, TmrB, EmrB, APH(3'')-Ib, AcrD, ampH, AAC(3)-IIa, MarR, EvgS, MdfA, H-NS, Dfr, PmrE, AcrB, Sul2, AcrE, ampR, MdtM, CTX-M-15, GadW, parE, EmrD, MsbA, MdtH, PmrC, MdtO, PatA, MdtF, CpxA, YbtQ, PmrL, PtsI, cusF, aadA5, Tet(A), AcrF, CRP, Sul1, MacA, KdpE, BaeR, EmrY, EmrA, Rpsl, Mph(A), GadX, TEM-1, APH(6)-Id, MdtP, yheI, EvgA, argR, gyrA, MarA, MdtE, AcrA, RosB, MdtN, EmrK, YbtP, M…	32	64	32	4	128	8	32	2	1	16	16	8
Escherichia coli	131	IncFIA, IncFIA,IncFIC, IncFIB	OXA-1	CTX-M-15		ampC	-118(T->A), -73(C->T), -28(G->A), 81(G->A)	Sul1, aadA5, CatB3, AAC(3)-IIc, Vga(C), Tet(A), Mph(A), CTX-M-15, srpC, OXA-1, TmrB, AAC(6')-Ib-cr, MacB, Dfr	parC, MdtB, UhpT, TmrB, EmrB, AcrD, ampH, MarR, EvgS, cycA, MdfA, H-NS, Dfr, PmrE, CatB3, AcrB, AcrE, ampR, MdtM, CTX-M-15, GadW, parE, EmrD, MsbA, MdtH, PmrC, MdtO, PatA, MdtF, CpxA, YbtQ, PmrL, PtsI, cusF, aadA5, Tet(A), AcrF, CRP, Sul1, AAC(3)-IIc, MacA, KdpE, BaeR, EmrY, EmrA, Rpsl, Mph(A), GadX, MdtP, yheI, EvgA, argR, gyrA, MarA, MdtE, AcrA, RosB, MdtN, EmrK, YbtP, MdtC, PmrF, EmrE, ampC, A…	64	64	64	8	128	8	32	2	1	16	16	8
Escherichia coli	131	rep_cluster_2131, Col(MG828), rep_cluster_1778,rep_cluster_1778, Col156, IncFIB, IncFIA		CTX-M-27		ampC	-118(T->A), -73(C->T), -28(G->A), 81(G->A)	Sul1, aadA5, Tet(A), Sul2, Mph(A), APH(3'')-Ib, APH(6)-Id, srpC, CTX-M-27, MacB, Dfr	parC, MdtB, UhpT, EmrB, APH(3'')-Ib, AcrD, ampH, MarR, EvgS, cycA, MdfA, CTX-M-27, H-NS, Dfr, PmrE, AcrB, Sul2, AcrE, ampR, MdtM, GadW, parE, EmrD, MsbA, MdtH, PmrC, MdtO, PatA, MdtF, CpxA, YbtQ, PmrL, PtsI, cusF, aadA5, Tet(A), AcrF, CRP, Sul1, MacA, KdpE, BaeR, EmrY, EmrA, Rpsl, Mph(A), GadX, APH(6)-Id, MdtP, yheI, EvgA, argR, gyrA, MarA, MdtE, AcrA, RosB, MdtN, EmrK, YbtP, MdtC, PmrF, EmrE, am…	8	64	4	4	128	8	2	2	1	16	4	8
Escherichia coli	131	rep_cluster_2131, IncFIB, IncFIA,IncFIC	OXA-1	CTX-M-15		ampC	-118(T->A), -73(C->T), -28(G->A), 81(G->A)	CatB3, ANT(2'')-Ia, CmlA5, Tet(A), TEM-1, CTX-M-15, srpC, ANT(3'')-IIa, OXA-1, TmrB, AAC(6')-Ib-cr, AAC(3)-IIa, MacB, Sul1	parC, MdtB, UhpT, TmrB, CmlA5, EmrB, AcrD, ampH, AAC(3)-IIa, MarR, EvgS, cycA, MdfA, H-NS, PmrE, CatB3, AcrB, AcrE, ampR, MdtM, CTX-M-15, GadW, parE, EmrD, MsbA, MdtH, PmrC, MdtO, PatA, MdtF, CpxA, YbtQ, PmrL, PtsI, cusF, Tet(A), AcrF, CRP, Sul1, MacA, KdpE, BaeR, EmrY, EmrA, Rpsl, Mph(A), GadX, TEM-1, MdtP, yheI, EvgA, argR, gyrA, MarA, MdtE, AcrA, RosB, MdtN, EmrK, YbtP, MdtC, PmrF, ANT(3'')-II…	32	64	32	16	128	8	32	2	1	16	16	0.5
Escherichia coli	131	rep_cluster_2131, IncFIA,IncFII, IncFIB, IncFIA		CTX-M-27		ampC	-118(T->A), -73(C->T), -28(G->A), 81(G->A)	Sul1, aadA5, Tet(A), Sul2, Mph(A), APH(3'')-Ib, APH(6)-Id, srpC, CTX-M-27, MacB, Dfr	parC, MdtB, UhpT, EmrB, APH(3'')-Ib, AcrD, ampH, MarR, EvgS, MdfA, CTX-M-27, H-NS, Dfr, PmrE, AcrB, Sul2, AcrE, ampR, MdtM, GadW, parE, EmrD, MsbA, MdtH, PmrC, MdtO, PatA, MdtF, CpxA, YbtQ, PmrL, PtsI, cusF, aadA5, Tet(A), AcrF, CRP, Sul1, MacA, KdpE, BaeR, EmrY, EmrA, Rpsl, Mph(A), GadX, APH(6)-Id, MdtP, yheI, EvgA, argR, gyrA, MarA, MdtE, AcrA, RosB, MdtN, EmrK, YbtP, MdtC, PmrF, EmrE, ampC, Ac…	8	64	4	4	128	8	4	2	1	16	8	8
Escherichia coli	131	rep_cluster_1778,rep_cluster_1778, IncFII, IncFIA,IncFIC	OXA-1	CTX-M-15		ampC	-118(T->A), -73(C->T), -28(G->A), 81(G->A)	Sul1, aadA5, CatB3, Vga(C), Mph(A), CTX-M-15, srpC, OXA-1, AAC(6')-Ib-cr, MacB, Dfr	parC, MdtB, UhpT, EmrB, AcrD, ampH, MarR, EvgS, cycA, MdfA, H-NS, Dfr, PmrE, CatB3, AcrB, AcrE, ampR, MdtM, CTX-M-15, GadW, parE, EmrD, MsbA, MdtH, PmrC, MdtO, PatA, MdtF, CpxA, YbtQ, PmrL, PtsI, cusF, aadA5, AcrF, CRP, Sul1, MacA, KdpE, BaeR, EmrY, EmrA, Rpsl, Mph(A), GadX, MdtP, yheI, EvgA, argR, gyrA, MarA, MdtE, AcrA, RosB, MdtN, EmrK, YbtP, MdtC, PmrF, EmrE, ampC, AcrS, srpC, OXA-1, SoxR, Gl…	64	64	64	8	128	8	2	2	1	16	16	8
Escherichia coli	131	IncFIB, IncFIA		CTX-M-14		ampC	-118(T->A), -73(C->T), -28(G->A), 81(G->A)	Tet(A), Sul2, YbtQ, APH(3'')-Ib, APH(6)-Id, YbtP, MacB	parC, MarR, cusF, PtsI, AcrA, Tet(A), AcrF, EvgS, MdtB, cycA, CRP, MdfA, RosB, MdtN, EmrK, YbtP, MdtC, PmrF, H-NS, PmrE, UhpT, MacA, AcrB, EmrE, Sul2, KdpE, AcrE, CTX-M-14, AcrS, ampC, ampR, MdtM, GadW, parE, BaeR, EmrB, SoxR, EmrY, EmrA, Rpsl, GlpT, EmrD, MsbA, YojI, MdtH, APH(3'')-Ib, GadX, APH(6)-Id, PmrC, MdtO, PatA, AcrD, MdtP, ampH, MacB, mdlB, MdtF, BaeS, CpxA, yheI, MsrB, PhoQ, YbtQ, cusR…	8	64	8	8	128	8	2	2	1	16	4	0.5
Escherichia coli	131	IncK2/Z, rep_cluster_2131, IncFIB, IncFIA, IncFIA,IncFIC	OXA-1	CTX-M-15		ampC	-118(T->A), -73(C->T), -28(G->A), 81(G->A)	CatB3, AAC(3)-IIc, Vga(C), TEM-1, CTX-M-15, OXA-1, TmrB, AAC(6')-Ib-cr, MacB	parC, MdtB, UhpT, TmrB, EmrB, AcrD, ampH, MarR, EvgS, cycA, MdfA, H-NS, PmrE, CatB3, AcrB, AcrE, ampR, MdtM, CTX-M-15, GadW, parE, EmrD, MsbA, MdtH, PmrC, MdtO, PatA, MdtF, CpxA, YbtQ, PmrL, PtsI, cusF, AcrF, CRP, AAC(3)-IIc, MacA, KdpE, BaeR, EmrY, EmrA, Rpsl, GadX, TEM-1, MdtP, yheI, EvgA, argR, gyrA, MarA, MdtE, AcrA, RosB, MdtN, EmrK, YbtP, MdtC, PmrF, EmrE, ampC, AcrS, OXA-1, SoxR, GlpT, Vga…	32	64	16	8	128	8	32	2	1	16	16	0.5
Escherichia coli	131	IncFIB, IncFIA,IncFIC, IncFIA	OXA-1	CTX-M-15		ampC	-118(T->A), -73(C->T), -28(G->A), 81(G->A)	aadA5, Vga(C), Mph(A), CTX-M-15, srpC, Sul1, Dfr	parC, MdtB, UhpT, TmrB, EmrB, AcrD, ampH, MarR, EvgS, cycA, MdfA, H-NS, Dfr, PmrE, CatB3, AcrB, AcrE, ampR, MdtM, CTX-M-15, GadW, parE, EmrD, MsbA, MdtH, PmrC, MdtO, PatA, MdtF, CpxA, YbtQ, PmrL, PtsI, cusF, aadA5, AcrF, CRP, Sul1, AAC(3)-IIc, MacA, KdpE, BaeR, EmrY, EmrA, Rpsl, Mph(A), GadX, MdtP, yheI, EvgA, argR, gyrA, MarA, MdtE, AcrA, RosB, MdtN, EmrK, YbtP, MdtC, PmrF, EmrE, ampC, AcrS, srp…	32	64	16	4	128	8	32	1	1	16	16	8
Escherichia coli	131	rep_cluster_2131, IncFII, Col(MG828), Col(BS512), rep_cluster_1778, rep_cluster_2350, IncFIA,IncFIC	OXA-1	CTX-M-15		ampC	-118(T->A), -73(C->T), -28(G->A), 81(G->A)	Sul1, aadA5, CatB3, Vga(C), Tet(A), Mph(A), CTX-M-15, srpC, OXA-1, AAC(6')-Ib-cr, MacB, Dfr	parC, MdtB, UhpT, EmrB, AcrD, ampH, MarR, EvgS, cycA, MdfA, H-NS, Dfr, PmrE, CatB3, AcrB, AcrE, ampR, MdtM, CTX-M-15, GadW, parE, EmrD, MsbA, MdtH, PmrC, MdtO, PatA, MdtF, CpxA, YbtQ, PmrL, PtsI, cusF, aadA5, Tet(A), AcrF, CRP, Sul1, MacA, KdpE, BaeR, EmrY, EmrA, Rpsl, Mph(A), GadX, MdtP, yheI, EvgA, argR, gyrA, MarA, MdtE, AcrA, RosB, MdtN, EmrK, YbtP, MdtC, PmrF, EmrE, ampC, AcrS, srpC, OXA-1, …	64	64	32	16	128	8	2	2	1	16	8	8
Escherichia coli	131	rep_cluster_2131, IncI1/B/O, rep_cluster_1778,rep_cluster_1778, IncFIA, IncFIB, rep_cluster_2350		CTX-M-15		ampC	-118(T->A), -73(C->T), -28(G->A), 81(G->A)	Sul1, aadA5, Sul2, Mph(A), TEM-1, APH(3'')-Ib, APH(6)-Id, srpC, CTX-M-15, MacB, Dfr	parC, MdtB, UhpT, EmrB, APH(3'')-Ib, AcrD, ampH, MarR, EvgS, cycA, MdfA, H-NS, Dfr, PmrE, AcrB, Sul2, AcrE, ampR, MdtM, CTX-M-15, GadW, parE, EmrD, MsbA, MdtH, PmrC, MdtO, PatA, MdtF, CpxA, YbtQ, PmrL, PtsI, cusF, aadA5, AcrF, CRP, Sul1, MacA, KdpE, BaeR, EmrY, EmrA, Rpsl, Mph(A), GadX, TEM-1, APH(6)-Id, MdtP, yheI, EvgA, argR, gyrA, MarA, MdtE, AcrA, RosB, MdtN, EmrK, YbtP, MdtC, PmrF, EmrE, amp…	32	64	16	8	128	8	2	2	1	16	4	8
Escherichia coli	131	Col(MG828), ColRNAI_rep_cluster_1857,rep_cluster_2350, Col156, IncFIA,IncFII, IncFIA, rep_cluster_1778		CTX-M-27		ampC	-118(T->A), -73(C->T), -28(G->A), 81(G->A)	aadA5, Tet(A), Sul2, Mph(A), APH(3'')-Ib, APH(6)-Id, srpC, CTX-M-27, Sul1, Dfr	parC, MdtB, UhpT, EmrB, APH(3'')-Ib, AcrD, ampH, MarR, EvgS, cycA, MdfA, CTX-M-27, H-NS, Dfr, PmrE, AcrB, Sul2, AcrE, ampR, MdtM, GadW, parE, EmrD, MsbA, MdtH, PmrC, MdtO, PatA, MdtF, CpxA, YbtQ, PmrL, PtsI, cusF, aadA5, Tet(A), AcrF, CRP, Sul1, MacA, KdpE, BaeR, EmrY, EmrA, Rpsl, Mph(A), GadX, APH(6)-Id, MdtP, yheI, EvgA, argR, gyrA, MarA, MdtE, AcrA, RosB, MdtN, EmrK, YbtP, MdtC, PmrF, EmrE, am…	32	64	4	8	128	8	2	2	1	16	4	8
Escherichia coli	131	rep_cluster_2131, IncFIB, IncFIA, IncFIA,IncFIC	OXA-1	CTX-M-15		ampC	-118(T->A), -73(C->T), -28(G->A), 81(G->A)	Sul1, aadA5, CatB3, AAC(3)-IIc, Vga(C), Tet(A), Mph(A), CTX-M-15, srpC, OXA-1, TmrB, AAC(6')-Ib-cr, MacB, Dfr	parC, MdtB, UhpT, TmrB, EmrB, AcrD, ampH, MarR, EvgS, cycA, MdfA, H-NS, Dfr, PmrE, CatB3, AcrB, AcrE, ampR, MdtM, CTX-M-15, GadW, parE, EmrD, MsbA, MdtH, PmrC, MdtO, PatA, MdtF, CpxA, YbtQ, PmrL, PtsI, cusF, aadA5, Tet(A), AcrF, CRP, Sul1, AAC(3)-IIc, MacA, KdpE, BaeR, EmrY, EmrA, Rpsl, Mph(A), GadX, MdtP, yheI, EvgA, argR, gyrA, MarA, MdtE, AcrA, RosB, MdtN, EmrK, YbtP, MdtC, PmrF, EmrE, ampC, A…	32	64	32	4	128	8	32	2	1	16	16	8
Escherichia coli	131	IncFIB, Col(MG828), IncFIA		CTX-M-27		ampC	-118(T->A), -73(C->T), -28(G->A), 81(G->A)	aadA5, Tet(A), Sul2, Mph(A), APH(3'')-Ib, APH(6)-Id, srpC, CTX-M-27, TmrB, Sul1, Dfr	parC, MdtB, UhpT, TmrB, EmrB, APH(3'')-Ib, AcrD, ampH, MarR, EvgS, cycA, MdfA, CTX-M-27, H-NS, Dfr, PmrE, AcrB, Sul2, AcrE, ampR, MdtM, GadW, parE, EmrD, MsbA, MdtH, PmrC, MdtO, PatA, MdtF, CpxA, YbtQ, PmrL, PtsI, cusF, aadA5, Tet(A), AcrF, CRP, Sul1, MacA, KdpE, BaeR, EmrY, EmrA, Rpsl, Mph(A), GadX, APH(6)-Id, MdtP, yheI, EvgA, argR, gyrA, MarA, MdtE, AcrA, RosB, MdtN, EmrK, YbtP, MdtC, PmrF, Em…	16	64	16	8	128	8	2	4	1	16	4	8
Escherichia coli	131	IncFIA,IncFII, IncFIB, IncFIA, Col8282,rep_cluster_1778		CTX-M-15		ampC	-118(T->A), -73(C->T), -28(G->A), 81(G->A)	aadA5, Mph(A), TEM-1, srpC, Sul1, Dfr	parC, MarR, cusF, aadA5, PtsI, AcrA, AcrF, EvgS, MdtB, cycA, CRP, MdfA, RosB, MdtN, EmrK, YbtP, MdtC, PmrF, Dfr, H-NS, PmrE, Sul1, UhpT, MacA, AcrB, EmrE, KdpE, ampC, AcrE, AcrS, ampR, MdtM, srpC, CTX-M-15, GadW, parE, BaeR, EmrB, SoxR, EmrY, EmrA, Rpsl, GlpT, EmrD, MsbA, YojI, MdtH, Mph(A), GadX, TEM-1, PmrC, MdtO, PatA, AcrD, MdtP, ampH, MdtF, mdlB, BaeS, CpxA, yheI, MsrB, PhoQ, YbtQ, cusR, Evg…	64	64	64	8	128	8	2	2	1	16	4	8
Escherichia coli	131	IncFIA, IncFIA,IncFIC, IncFIB	OXA-1	CTX-M-15		ampC	-118(T->A), -73(C->T), -28(G->A), 81(G->A)	CatB3, AAC(3)-IIc, Vga(C), CTX-M-15, OXA-1, TmrB, AAC(6')-Ib-cr, MacB	parC, MarR, cusF, PtsI, AcrA, AcrF, EvgS, MdtB, cycA, CRP, MdfA, RosB, MdtN, EmrK, YbtP, MdtC, PmrF, H-NS, PmrE, CatB3, UhpT, AAC(3)-IIc, AcrB, MacA, EmrE, KdpE, ampC, AcrE, AcrS, ampR, MdtM, CTX-M-15, GadW, OXA-1, TmrB, parE, BaeR, EmrB, SoxR, EmrY, EmrA, Rpsl, GlpT, EmrD, Vga(C), MsbA, MdtH, YojI, GadX, PmrC, MdtO, PatA, AcrD, MdtP, ampH, MacB, mdlB, MdtF, BaeS, CpxA, yheI, MsrB, PhoQ, YbtQ, cu…	16	64	16	4	128	8	32	2	1	16	16	0.5
Escherichia coli	131	IncI1/B/O, IncFIA, IncFIB	OXA-1	CTX-M-15		ampC	-118(T->A), -73(C->T), -28(G->A), 81(G->A)	Tet(A), CTX-M-15, Vga(C)	parC, MarR, cusF, PtsI, AcrA, Tet(A), AcrF, EvgS, MdtB, cycA, CRP, MdfA, RosB, MdtN, EmrK, YbtP, MdtC, PmrF, H-NS, PmrE, CatB3, UhpT, AAC(3)-IIc, AcrB, MacA, EmrE, KdpE, ampC, AcrE, AcrS, ampR, MdtM, CTX-M-15, GadW, OXA-1, TmrB, parE, BaeR, EmrB, SoxR, EmrY, EmrA, Rpsl, GlpT, EmrD, Vga(C), MsbA, MdtH, YojI, GadX, PmrC, MdtO, PatA, AcrD, MdtP, ampH, MdtF, mdlB, BaeS, CpxA, yheI, MsrB, PhoQ, YbtQ, …	64	64	64	4	128	8	32	2	1	16	16	0.5
Escherichia coli	131	rep_cluster_2131, IncI1/B/O, IncFIA,IncFII, IncFIB,IncFII		CTX-M-15		ampC	-118(T->A), -73(C->T), -28(G->A), 81(G->A)	Sul1, aadA5, Mph(A), ErmB, srpC, MacB, Dfr	parC, MarR, cusF, aadA5, PtsI, AcrA, AcrF, EvgS, MdtB, CRP, ErmB, MdfA, RosB, MdtN, EmrK, YbtP, MdtC, PmrF, Dfr, H-NS, PmrE, Sul1, UhpT, MacA, AcrB, EmrE, KdpE, ampC, AcrE, AcrS, ampR, MdtM, srpC, CTX-M-15, GadW, parE, BaeR, EmrB, SoxR, EmrY, EmrA, Rpsl, GlpT, EmrD, MsbA, YojI, MdtH, Mph(A), GadX, PmrC, MdtO, PatA, AcrD, MdtP, ampH, MacB, mdlB, MdtF, BaeS, CpxA, yheI, MsrB, PhoQ, YbtQ, cusR, EvgA…	16	64	8	8	128	8	2	2	1	16	4	8
Escherichia coli	131	rep_cluster_1778,rep_cluster_1778, Col156, ColRNAI_rep_cluster_1987, IncFIA,IncFII, IncFIB	OXA-1	CTX-M-15		ampC	-118(T->A), -73(C->T), -28(G->A), 81(G->A)	CTX-M-15	parC, MdtB, UhpT, EmrB, AcrD, ampH, MarR, EvgS, cycA, MdfA, H-NS, Dfr, PmrE, CatB3, AcrB, AcrE, ampR, MdtM, CTX-M-15, GadW, parE, EmrD, MsbA, MdtH, PmrC, MdtO, PatA, MdtF, CpxA, YbtQ, PmrL, PtsI, cusF, aadA5, AcrF, CRP, Sul1, MacA, KdpE, BaeR, EmrY, EmrA, Rpsl, Mph(A), GadX, TEM-1, MdtP, yheI, EvgA, argR, gyrA, MarA, MdtE, AcrA, RosB, MdtN, EmrK, YbtP, MdtC, PmrF, EmrE, ampC, AcrS, srpC, OXA-1, S…	64	64	64	8	128	8	2	2	1	16	16	8
Escherichia coli	131	Col(MG828), IncN, Col156, IncFIA,IncFII, IncFIA		CTX-M-27		ampC	-118(T->A), -73(C->T), -28(G->A), 81(G->A)	aadA5, Tet(A), Sul2, Mph(A), TEM-1, APH(3'')-Ib, APH(6)-Id, srpC, CTX-M-27, Sul1, Dfr	parC, MdtB, UhpT, EmrB, APH(3'')-Ib, AcrD, ampH, MarR, EvgS, cycA, MdfA, CTX-M-27, H-NS, Dfr, PmrE, AcrB, Sul2, AcrE, ampR, MdtM, GadW, parE, EmrD, MsbA, MdtH, PmrC, MdtO, PatA, MdtF, CpxA, YbtQ, PmrL, PtsI, cusF, aadA5, Tet(A), AcrF, CRP, Sul1, MacA, KdpE, BaeR, EmrY, EmrA, Rpsl, Mph(A), GadX, TEM-1, APH(6)-Id, MdtP, yheI, EvgA, argR, gyrA, MarA, MdtE, AcrA, RosB, MdtN, EmrK, YbtP, MdtC, PmrF, E…	8	64	4	4	64	8	2	2	1	16	4	8
Escherichia coli	131	Col(MG828), IncN, Col(BS512), rep_cluster_1778,rep_cluster_1778, Col156		CTX-M-15		ampC	-118(T->A), -73(C->T), -28(G->A), 81(G->A)		parC, MarR, cusF, PtsI, AcrA, AcrF, EvgS, MdtB, cycA, CRP, MdfA, RosB, MdtN, EmrK, YbtP, MdtC, PmrF, H-NS, PmrE, UhpT, MacA, AcrB, EmrE, KdpE, ampC, AcrE, AcrS, ampR, MdtM, CTX-M-15, GadW, parE, BaeR, EmrB, SoxR, EmrY, EmrA, Rpsl, GlpT, EmrD, MsbA, YojI, MdtH, GadX, PmrC, MdtO, PatA, AcrD, MdtP, ampH, MdtF, mdlB, BaeS, CpxA, yheI, MsrB, PhoQ, YbtQ, cusR, EvgA, PmrL, BacA, argR, gyrA, MarA, MdtA, …	8	64	4	8	64	8	2	2	1	16	4	0.5
Escherichia coli	131	rep_cluster_2131, IncFIB, IncFIA, IncFIA,IncFIC	OXA-1	CTX-M-15		ampC	-118(T->A), -73(C->T), -28(G->A), 81(G->A)	Sul1, aadA5, CatB3, AAC(3)-IIc, Vga(C), Mph(A), TEM-1, CTX-M-15, srpC, OXA-1, TmrB, AAC(6')-Ib-cr, MacB, Dfr	parC, MdtB, UhpT, TmrB, EmrB, AcrD, ampH, MarR, EvgS, cycA, MdfA, H-NS, Dfr, PmrE, CatB3, AcrB, AcrE, ampR, MdtM, CTX-M-15, GadW, parE, EmrD, MsbA, MdtH, PmrC, MdtO, PatA, MdtF, CpxA, YbtQ, PmrL, PtsI, cusF, aadA5, AcrF, CRP, Sul1, AAC(3)-IIc, MacA, KdpE, BaeR, EmrY, EmrA, Rpsl, Mph(A), GadX, TEM-1, MdtP, yheI, EvgA, argR, gyrA, MarA, MdtE, AcrA, RosB, MdtN, EmrK, YbtP, MdtC, PmrF, EmrE, ampC, Ac…	32	64	16	8	128	8	32	2	1	16	16	8
Escherichia coli	131	IncFIA, IncFIA,IncFIC, IncFIB	OXA-1	CTX-M-15		ampC	-118(T->A), -73(C->T), -28(G->A), 81(G->A)	Vga(C)	parC, MdtB, UhpT, TmrB, EmrB, AcrD, ampH, MarR, EvgS, cycA, MdfA, H-NS, PmrE, CatB3, AcrB, AcrE, ampR, MdtM, CTX-M-15, GadW, parE, EmrD, MsbA, MdtH, PmrC, MdtO, PatA, MdtF, CpxA, YbtQ, PmrL, PtsI, cusF, Tet(A), AcrF, CRP, AAC(3)-IIc, MacA, KdpE, BaeR, EmrY, EmrA, Rpsl, GadX, MdtP, yheI, EvgA, argR, gyrA, MarA, MdtE, AcrA, RosB, MdtN, EmrK, YbtP, MdtC, PmrF, EmrE, ampC, AcrS, OXA-1, SoxR, GlpT, Vg…	32	64	16	8	128	8	32	2	1	16	16	0.5
Escherichia coli	131	IncI1/B/O, rep_cluster_1778,rep_cluster_1778, rep_cluster_488, IncFIA,IncFII, IncFIB,IncFII		CTX-M-15		ampC	-118(T->A), -73(C->T), -28(G->A), 81(G->A)	aadA5, CatB3, Tet(A), Sul2, Mph(A), APH(3'')-Ib, APH(6)-Id, srpC, CTX-M-15, OXA-33, Sul1, Dfr	parC, MdtB, UhpT, EmrB, APH(3'')-Ib, AcrD, ampH, MarR, EvgS, cycA, MdfA, H-NS, Dfr, PmrE, CatB3, AcrB, Sul2, AcrE, ampR, MdtM, CTX-M-15, GadW, parE, EmrD, MsbA, MdtH, PmrC, MdtO, PatA, MdtF, CpxA, YbtQ, PmrL, PtsI, cusF, aadA5, Tet(A), AcrF, CRP, Sul1, MacA, KdpE, BaeR, OXA-33, EmrY, EmrA, Rpsl, Mph(A), GadX, APH(6)-Id, MdtP, yheI, EvgA, argR, gyrA, MarA, MdtE, AcrA, RosB, MdtN, EmrK, YbtP, MdtC,…	32	64	16	8	128	8	2	2	1	16	4	8
Escherichia coli	131	rep_cluster_2131, IncFIA, IncFIB, IncFIA,IncFIC	OXA-1	CTX-M-15		ampC	-118(T->A), -73(C->T), -28(G->A), 81(G->A)	CatB3, AAC(3)-IIc, Vga(C), CTX-M-15, OXA-1, TmrB, AAC(6')-Ib-cr, MacB	parC, MarR, cusF, PtsI, AcrA, AcrF, EvgS, MdtB, cycA, CRP, MdfA, RosB, MdtN, EmrK, YbtP, MdtC, PmrF, H-NS, PmrE, CatB3, UhpT, AAC(3)-IIc, AcrB, MacA, EmrE, KdpE, ampC, AcrE, AcrS, ampR, MdtM, CTX-M-15, GadW, OXA-1, TmrB, parE, BaeR, EmrB, SoxR, EmrY, EmrA, Rpsl, GlpT, EmrD, Vga(C), MsbA, MdtH, YojI, GadX, PmrC, MdtO, PatA, AcrD, MdtP, ampH, MacB, mdlB, MdtF, BaeS, CpxA, yheI, MsrB, PhoQ, YbtQ, cu…	32	64	64	4	128	8	32	2	1	16	16	0.5
Escherichia coli	131	rep_cluster_2131, Col(MG828), Col156, IncFIA,IncFII, IncFIB, IncFIA		CTX-M-27		ampC	-118(T->A), -73(C->T), -28(G->A), 81(G->A)	Sul1, aadA5, Tet(A), Sul2, Mph(A), APH(3'')-Ib, APH(6)-Id, srpC, CTX-M-27, MacB, Dfr	parC, MdtB, UhpT, EmrB, APH(3'')-Ib, AcrD, ampH, MarR, EvgS, cycA, MdfA, CTX-M-27, H-NS, Dfr, PmrE, AcrB, Sul2, AcrE, ampR, MdtM, GadW, parE, EmrD, MsbA, MdtH, PmrC, MdtO, PatA, MdtF, CpxA, YbtQ, PmrL, PtsI, cusF, aadA5, Tet(A), AcrF, CRP, Sul1, MacA, KdpE, BaeR, EmrY, EmrA, Rpsl, Mph(A), GadX, APH(6)-Id, MdtP, yheI, EvgA, argR, gyrA, MarA, MdtE, AcrA, RosB, MdtN, EmrK, YbtP, MdtC, PmrF, EmrE, am…	8	64	4	4	64	8	2	2	1	16	4	8
Escherichia coli	131	IncK2/Z, IncFII, rep_cluster_2131, Col(MG828), rep_cluster_2350, IncFIA,IncFIC		CTX-M-15		ampC	-118(T->A), -73(C->T), -28(G->A), 81(G->A)	Vga(C)	parC, MarR, cusF, PtsI, AcrA, AcrF, EvgS, MdtB, cycA, CRP, MdfA, RosB, MdtN, EmrK, YbtP, MdtC, PmrF, H-NS, PmrE, UhpT, MacA, AcrB, EmrE, Sul2, KdpE, AcrE, ampC, AcrS, ampR, MdtM, CTX-M-15, GadW, parE, BaeR, EmrB, SoxR, EmrY, EmrA, Rpsl, GlpT, EmrD, Vga(C), MsbA, MdtH, YojI, GadX, TEM-1, PmrC, MdtO, PatA, AcrD, MdtP, ampH, MdtF, mdlB, BaeS, CpxA, yheI, MsrB, PhoQ, YbtQ, cusR, EvgA, PmrL, BacA, arg…	64	64	64	8	128	8	2	2	1	16	4	0.5
Escherichia coli	131	IncFII, IncFIA,IncFIC, rep_cluster_1778	OXA-1	CTX-M-15		ampC	-118(T->A), -73(C->T), -28(G->A), 81(G->A)	Sul1, aadA5, CatB3, Vga(C), Mph(A), CTX-M-15, srpC, OXA-1, AAC(6')-Ib-cr, MacB, Dfr	parC, MdtB, UhpT, EmrB, AcrD, ampH, MarR, AcrR, EvgS, cycA, MdfA, H-NS, Dfr, PmrE, CatB3, AcrB, AcrE, ampR, MdtM, CTX-M-15, GadW, parE, EmrD, MsbA, MdtH, PmrC, MdtO, PatA, MdtF, CpxA, YbtQ, PmrL, PtsI, cusF, aadA5, AcrF, CRP, Sul1, MacA, KdpE, BaeR, EmrY, EmrA, Rpsl, Mph(A), GadX, MdtP, yheI, EvgA, argR, gyrA, MarA, MdtE, AcrA, RosB, MdtN, EmrK, YbtP, MdtC, PmrF, EmrE, ampC, AcrS, srpC, OXA-1, So…	8	64	4	8	8	8	2	2	1	16	16	8
Escherichia coli	131	rep_cluster_2131, IncFIB, IncFIA, IncFIA,IncFIC	OXA-1	CTX-M-15		ampC	-118(T->A), -73(C->T), -28(G->A), 81(G->A)	Sul1, aadA5, CatB3, AAC(3)-IIc, Vga(C), Tet(A), Mph(A), CTX-M-15, srpC, OXA-1, TmrB, AAC(6')-Ib-cr, MacB, Dfr	parC, MdtB, UhpT, TmrB, EmrB, AcrD, ampH, MarR, EvgS, cycA, MdfA, H-NS, Dfr, PmrE, CatB3, AcrB, AcrE, ampR, MdtM, CTX-M-15, GadW, parE, EmrD, MsbA, MdtH, PmrC, MdtO, PatA, MdtF, CpxA, YbtQ, PmrL, PtsI, cusF, aadA5, Tet(A), AcrF, CRP, Sul1, AAC(3)-IIc, MacA, KdpE, BaeR, EmrY, EmrA, Rpsl, Mph(A), GadX, MdtP, yheI, EvgA, argR, gyrA, MarA, MdtE, AcrA, RosB, MdtN, EmrK, YbtP, MdtC, PmrF, EmrE, ampC, A…	64	64	64	16	128	8	2	2	1	64	16	8
Escherichia coli	131	IncFIB, IncFIA, IncFIA,IncFIC	OXA-1	CTX-M-15		ampC	-118(T->A), -73(C->T), -28(G->A), 81(G->A)	AAC(6')-Ib-cr, CatB3, Vga(C), OXA-1	parC, MarR, cusF, PtsI, AcrA, AcrF, EvgS, MdtB, cycA, CRP, MdfA, RosB, MdtN, EmrK, YbtP, MdtC, PmrF, H-NS, PmrE, CatB3, UhpT, MacA, AcrB, EmrE, KdpE, ampC, AcrE, AcrS, ampR, MdtM, CTX-M-15, GadW, OXA-1, parE, BaeR, EmrB, SoxR, EmrY, EmrA, Rpsl, GlpT, EmrD, Vga(C), MsbA, MdtH, YojI, GadX, PmrC, MdtO, PatA, AcrD, MdtP, ampH, MdtF, mdlB, BaeS, CpxA, yheI, MsrB, PhoQ, YbtQ, cusR, EvgA, PmrL, BacA, ar…	32	64	16	8	128	8	2	2	1	16	16	0.5
Escherichia coli	131	IncFIA, IncFIA,IncFIC, IncFIB	OXA-1	CTX-M-15		ampC	-118(T->A), -73(C->T), -28(G->A), 81(G->A)	Vga(C), Tet(A), APH(3'')-Ib, Sul2, APH(6)-Id	parC, MdtB, UhpT, TmrB, EmrB, APH(3'')-Ib, AcrD, ampH, MarR, EvgS, cycA, MdfA, H-NS, PmrE, CatB3, AcrB, Sul2, AcrE, ampR, MdtM, CTX-M-15, GadW, parE, EmrD, MsbA, MdtH, PmrC, MdtO, PatA, MdtF, CpxA, YbtQ, PmrL, PtsI, cusF, Tet(A), AcrF, CRP, AAC(3)-IIc, MacA, KdpE, BaeR, EmrY, EmrA, Rpsl, GadX, APH(6)-Id, MdtP, yheI, EvgA, argR, gyrA, MarA, MdtE, AcrA, RosB, MdtN, EmrK, YbtP, MdtC, PmrF, EmrE, amp…	32	64	16	8	128	8	32	2	1	16	16	0.5
Escherichia coli	131	rep_cluster_2131, IncI1/B/O, IncFIB,IncFII, rep_cluster_1778		CTX-M-15		ampC	-118(T->A), -73(C->T), -28(G->A), 81(G->A)	Sul1, aadA5, Tet(A), Sul2, Mph(A), APH(3'')-Ib, APH(6)-Id, CTX-M-15, srpC, TmrB, MacB, Dfr	parC, MdtB, UhpT, TmrB, EmrB, APH(3'')-Ib, AcrD, ampH, MarR, EvgS, cycA, MdfA, H-NS, Dfr, PmrE, AcrB, Sul2, AcrE, ampR, MdtM, CTX-M-15, GadW, parE, EmrD, MsbA, MdtH, PmrC, MdtO, PatA, MdtF, CpxA, YbtQ, PmrL, PtsI, cusF, aadA5, Tet(A), AcrF, CRP, Sul1, MacA, KdpE, BaeR, EmrY, EmrA, Rpsl, Mph(A), GadX, APH(6)-Id, MdtP, yheI, EvgA, argR, gyrA, MarA, MdtE, AcrA, RosB, MdtN, EmrK, YbtP, MdtC, PmrF, Em…	32	64	16	4	128	8	2	2	1	16	4	8
Escherichia coli	131	IncFII, Col(MG828), IncI1/B/O, ColRNAI_rep_cluster_1987, IncFIB, IncFIA		CTX-M-15		ampC	-118(T->A), -73(C->T), -28(G->A), 81(G->A)	aadA5, Mph(A), CTX-M-15, srpC, Sul1, Dfr	parC, MarR, cusF, aadA5, PtsI, AcrA, AcrF, EvgS, MdtB, cycA, CRP, MdfA, RosB, MdtN, EmrK, YbtP, MdtC, PmrF, Dfr, H-NS, PmrE, Sul1, UhpT, MacA, AcrB, EmrE, KdpE, ampC, AcrE, AcrS, ampR, MdtM, srpC, CTX-M-15, GadW, parE, BaeR, EmrB, SoxR, EmrY, EmrA, Rpsl, GlpT, EmrD, MsbA, YojI, MdtH, Mph(A), GadX, PmrC, MdtO, PatA, AcrD, MdtP, ampH, MdtF, mdlB, BaeS, CpxA, yheI, MsrB, PhoQ, YbtQ, cusR, EvgA, PmrL…	64	64	64	8	128	8	2	2	1	16	4	8
Escherichia coli	131	rep_cluster_2131, IncFIB, IncFIA		CTX-M-27		ampC	-118(T->A), -73(C->T), -28(G->A), 81(G->A)	Sul1, aadA5, Tet(A), Sul2, Mph(A), APH(3'')-Ib, APH(6)-Id, srpC, CTX-M-27, MacB, Dfr	parC, MdtB, UhpT, EmrB, APH(3'')-Ib, AcrD, ampH, MarR, EvgS, MdfA, CTX-M-27, H-NS, Dfr, PmrE, AcrB, Sul2, AcrE, ampR, MdtM, GadW, parE, EmrD, MsbA, MdtH, PmrC, MdtO, PatA, MdtF, CpxA, YbtQ, PmrL, PtsI, cusF, aadA5, Tet(A), AcrF, CRP, Sul1, MacA, KdpE, BaeR, EmrY, EmrA, Rpsl, Mph(A), GadX, APH(6)-Id, MdtP, yheI, EvgA, argR, gyrA, MarA, MdtE, AcrA, RosB, MdtN, EmrK, YbtP, MdtC, PmrF, EmrE, ampC, Ac…	8	64	8	4	128	0.5	2	2	1	16	4	8
Escherichia coli	131	rep_cluster_2131, IncFII, rep_cluster_2350,rep_cluster_2370, Col156, IncFIB, IncFIA, rep_cluster_1778, IncFIA,IncFIC		CTX-M-14		ampC	-118(T->A), -73(C->T), -28(G->A), 81(G->A)		parC, MarR, cusF, PtsI, AcrA, AcrF, EvgS, MdtB, cycA, CRP, MdfA, RosB, MdtN, EmrK, YbtP, MdtC, PmrF, H-NS, PmrE, UhpT, MacA, AcrB, EmrE, KdpE, ampC, AcrE, CTX-M-14, AcrS, ampR, MdtM, GadW, parE, BaeR, EmrB, SoxR, EmrY, EmrA, Rpsl, GlpT, EmrD, MsbA, YojI, MdtH, GadX, PmrC, MdtO, PatA, AcrD, MdtP, ampH, MacB, mdlB, MdtF, BaeS, CpxA, yheI, MsrB, PhoQ, YbtQ, cusR, EvgA, PmrL, BacA, argR, gyrA, MarA, …	8	64	8	4	128	8	2	2	1	16	4	0.5
Escherichia coli	131	rep_cluster_2131, Col(MG828), IncI1/B/O, Col156, IncFIB, IncFIA		CTX-M-27		ampC	-118(T->A), -73(C->T), -28(G->A), 81(G->A)	Sul1, aadA5, Sul2, Mph(A), APH(3'')-Ib, srpC, CTX-M-27, MacB, Dfr	parC, MdtB, UhpT, EmrB, APH(3'')-Ib, AcrD, ampH, MarR, EvgS, cycA, MdfA, CTX-M-27, H-NS, Dfr, PmrE, AcrB, Sul2, AcrE, ampR, MdtM, GadW, parE, EmrD, MsbA, MdtH, PmrC, MdtO, PatA, MdtF, CpxA, YbtQ, PmrL, PtsI, cusF, aadA5, AcrF, CRP, Sul1, MacA, KdpE, BaeR, EmrY, EmrA, Rpsl, Mph(A), GadX, MdtP, yheI, EvgA, argR, gyrA, MarA, MdtE, AcrA, RosB, MdtN, EmrK, YbtP, MdtC, PmrF, EmrE, ampC, AcrS, srpC, Sox…	64	64	16	8	128	8	2	2	1	16	4	8
Escherichia coli	131	IncFII, IncFIA		CTX-M-15		ampC	-118(T->A), -73(C->T), -28(G->A), 81(G->A)	CTX-M-15	parC, MarR, cusF, PtsI, AcrA, AcrF, EvgS, MdtB, CRP, MdfA, RosB, MdtN, EmrK, YbtP, MdtC, PmrF, H-NS, PmrE, UhpT, MacA, AcrB, EmrE, KdpE, ampC, AcrE, AcrS, ampR, MdtM, CTX-M-15, GadW, parE, BaeR, EmrB, SoxR, EmrY, EmrA, Rpsl, GlpT, EmrD, MsbA, YojI, MdtH, GadX, PmrC, MdtO, PatA, AcrD, MdtP, ampH, MdtF, mdlB, BaeS, CpxA, yheI, MsrB, PhoQ, YbtQ, cusR, EvgA, PmrL, BacA, argR, gyrA, MarA, MdtA, MdtG, …	64	64	32	8	128	8	2	2	1	16	4	0.5
Escherichia coli	131	IncI1/B/O, -		CTX-M-14		ampC	-118(T->A), -73(C->T), -28(G->A), 81(G->A)	APH(6)-Id, APH(3'')-Ib, Sul2, DfrA14	parC, MarR, cusF, PtsI, AcrA, AcrF, EvgS, MdtB, cycA, CRP, MdfA, RosB, MdtN, EmrK, YbtP, MdtC, PmrF, H-NS, PmrE, UhpT, MacA, AcrB, EmrE, Sul2, KdpE, AcrE, CTX-M-14, AcrS, ampC, ampR, MdtM, GadW, parE, BaeR, EmrB, SoxR, EmrY, EmrA, Rpsl, GlpT, EmrD, MsbA, YojI, MdtH, APH(3'')-Ib, GadX, APH(6)-Id, PmrC, MdtO, PatA, AcrD, MdtP, ampH, MdtF, mdlB, DfrA14, BaeS, CpxA, yheI, MsrB, PhoQ, YbtQ, cusR, EvgA…	16	64	32	64	128	8	2	2	1	16	4	8
Escherichia coli	131	Col(MG828), rep_cluster_1778,rep_cluster_1778, Col156, IncFIA,IncFII, IncFIB, IncFIA, rep_cluster_2350		CTX-M-27		ampC	-118(T->A), -73(C->T), -28(G->A), 81(G->A)	aadA5, Tet(A), Sul2, Mph(A), APH(3'')-Ib, APH(6)-Id, srpC, CTX-M-27, Sul1, Dfr	parC, MdtB, UhpT, EmrB, APH(3'')-Ib, AcrD, ampH, MarR, EvgS, cycA, MdfA, CTX-M-27, H-NS, Dfr, PmrE, AcrB, Sul2, AcrE, ampR, MdtM, GadW, parE, EmrD, MsbA, MdtH, PmrC, MdtO, PatA, MdtF, CpxA, YbtQ, PmrL, PtsI, cusF, aadA5, Tet(A), AcrF, CRP, Sul1, MacA, KdpE, BaeR, EmrY, EmrA, Rpsl, Mph(A), GadX, APH(6)-Id, MdtP, yheI, EvgA, argR, gyrA, MarA, MdtE, AcrA, RosB, MdtN, EmrK, YbtP, MdtC, PmrF, EmrE, am…	8	64	4	4	128	8	2	2	1	16	8	8
Escherichia coli	131	rep_cluster_2131, IncFIB, rep_cluster_488		CTX-M-15		ampC	-118(T->A), -73(C->T), -28(G->A), 81(G->A)	CTX-M-15	parC, MarR, cusF, PtsI, AcrA, AcrF, EvgS, MdtB, CRP, MdfA, RosB, MdtN, EmrK, YbtP, MdtC, PmrF, H-NS, PmrE, UhpT, MacA, AcrB, EmrE, KdpE, ampC, AcrE, AcrS, ampR, MdtM, CTX-M-15, GadW, parE, BaeR, EmrB, SoxR, EmrY, EmrA, Rpsl, GlpT, EmrD, MsbA, YojI, MdtH, GadX, TEM-1, PmrC, MdtO, PatA, AcrD, MdtP, ampH, MacB, mdlB, MdtF, BaeS, CpxA, yheI, MsrB, PhoQ, YbtQ, cusR, EvgA, PmrL, BacA, argR, MarA, gyrA,…	64	64	16	8	128	0.5	2	2	1	16	4	0.5
Escherichia coli	131	rep_cluster_2131, rep_cluster_1778,rep_cluster_1778, Col(BS512), IncFIB, IncFIA,IncFIC		CTX-M-15		ampC	-118(T->A), -73(C->T), -28(G->A), 81(G->A)	MacB	parC, MarR, cusF, PtsI, AcrA, AcrF, EvgS, MdtB, cycA, CRP, MdfA, RosB, MdtN, EmrK, YbtP, MdtC, PmrF, H-NS, PmrE, UhpT, MacA, AcrB, EmrE, KdpE, ampC, AcrE, AcrS, ampR, MdtM, CTX-M-15, GadW, parE, BaeR, EmrB, SoxR, EmrY, EmrA, Rpsl, GlpT, EmrD, MsbA, YojI, MdtH, GadX, PmrC, MdtO, PatA, AcrD, MdtP, ampH, MacB, mdlB, MdtF, BaeS, CpxA, yheI, MsrB, PhoQ, YbtQ, cusR, EvgA, PmrL, BacA, argR, gyrA, MarA, …	64	64	32	8	128	8	2	2	1	16	4	0.5
Escherichia coli	131	rep_cluster_2131, Col(MG828), Col(BS512), IncFIA, IncFIB, rep_cluster_1778, IncFIA,IncFIC	OXA-1	CTX-M-15		ampC	-118(T->A), -73(C->T), -28(G->A), 81(G->A)	Sul1, aadA5, CatB3, AAC(3)-IIc, Vga(C), Tet(A), Mph(A), CTX-M-15, srpC, OXA-1, TmrB, AAC(6')-Ib-cr, MacB, Dfr	parC, MdtB, UhpT, TmrB, EmrB, AcrD, ampH, MarR, EvgS, cycA, MdfA, H-NS, Dfr, PmrE, CatB3, AcrB, AcrE, ampR, MdtM, CTX-M-15, GadW, parE, EmrD, MsbA, MdtH, PmrC, MdtO, PatA, MdtF, CpxA, YbtQ, PmrL, PtsI, cusF, aadA5, Tet(A), AcrF, CRP, Sul1, AAC(3)-IIc, MacA, KdpE, BaeR, EmrY, EmrA, Rpsl, Mph(A), GadX, MdtP, yheI, EvgA, argR, gyrA, MarA, MdtE, AcrA, RosB, MdtN, EmrK, YbtP, MdtC, PmrF, EmrE, ampC, A…	64	64	32	8	128	8	32	2	1	16	16	8
Escherichia coli	131	rep_cluster_2131, Col(BS512), IncFIB, IncFIA, rep_cluster_1778, rep_cluster_2350, IncFIA,IncFIC	OXA-1	CTX-M-15		ampC	-118(T->A), -73(C->T), -28(G->A), 81(G->A)	Sul1, aadA5, CatB3, Vga(C), Tet(A), Mph(A), CTX-M-15, srpC, OXA-1, AAC(6')-Ib-cr, MacB, Dfr	parC, MdtB, UhpT, EmrB, AcrD, ampH, MarR, EvgS, cycA, MdfA, H-NS, Dfr, PmrE, CatB3, AcrB, AcrE, ampR, MdtM, CTX-M-15, GadW, parE, EmrD, MsbA, MdtH, PmrC, MdtO, PatA, MdtF, CpxA, YbtQ, PmrL, PtsI, cusF, aadA5, Tet(A), AcrF, CRP, Sul1, MacA, KdpE, BaeR, EmrY, EmrA, Rpsl, Mph(A), GadX, MdtP, yheI, EvgA, argR, gyrA, MarA, MdtE, AcrA, RosB, MdtN, EmrK, YbtP, MdtC, PmrF, EmrE, ampC, AcrS, srpC, OXA-1, …	8	64	4	16	8	8	2	2	1	16	16	8
Escherichia coli	131	rep_cluster_2131, IncFIA,IncFII, IncFIA, IncFIB, IncI-gamma/K1		CTX-M-15		ampC	-118(T->A), -73(C->T), -28(G->A), 81(G->A)	Sul1, aadA5, Tet(A), Sul2, Mph(A), TEM-1, APH(3'')-Ib, APH(6)-Id, srpC, AAC(3)-IIa, MacB, Dfr	parC, MdtB, UhpT, EmrB, APH(3'')-Ib, AcrD, ampH, AAC(3)-IIa, MarR, EvgS, MdfA, H-NS, Dfr, PmrE, AcrB, Sul2, AcrE, ampR, MdtM, CTX-M-15, GadW, parE, EmrD, MsbA, MdtH, PmrC, MdtO, PatA, MdtF, CpxA, YbtQ, PmrL, PtsI, cusF, aadA5, Tet(A), AcrF, CRP, Sul1, MacA, KdpE, BaeR, EmrY, EmrA, Rpsl, Mph(A), GadX, TEM-1, APH(6)-Id, MdtP, yheI, EvgA, argR, gyrA, MarA, MdtE, AcrA, RosB, MdtN, EmrK, YbtP, MdtC, P…	32	64	8	4	128	8	32	2	1	16	4	8
Escherichia coli	131	IncFIB, IncFIA		CTX-M-15		ampC	-118(T->A), -73(C->T), -28(G->A), 81(G->A)	TEM-1	parC, TolC, cusF, MarR, PtsI, AcrA, Tet(A), AcrF, EvgS, MdtB, cycA, CRP, MdfA, RosB, MdtN, EmrK, YbtP, PmrF, H-NS, PmrE, UhpT, MacA, AcrB, EmrE, Sul2, KdpE, AcrE, ampC, AcrS, ampR, MdtM, CTX-M-15, GadW, parE, BaeR, EmrB, SoxR, EmrY, EmrA, Rpsl, GlpT, EmrD, MsbA, YojI, MdtH, APH(3'')-Ib, GadX, TEM-1, APH(6)-Id, PmrC, MdtO, PatA, AcrD, MdtP, ampH, MdtF, mdlB, BaeS, CpxA, yheI, MsrB, PhoQ, YbtQ, cus…	64	64	32	8	128	8	32	2	1	16	8	0.5
Escherichia coli	131	rep_cluster_2131, IncFIA,IncFII, IncFIB,IncFII, IncY		CTX-M-15		ampC	-118(T->A), -73(C->T), -28(G->A), 81(G->A)	MacB	parC, MarR, cusF, PtsI, AcrA, AcrF, EvgS, MdtB, CRP, MdfA, RosB, MdtN, EmrK, YbtP, MdtC, PmrF, H-NS, PmrE, UhpT, MacA, AcrB, EmrE, KdpE, ampC, AcrE, AcrS, ampR, MdtM, CTX-M-15, GadW, parE, BaeR, EmrB, SoxR, EmrY, EmrA, Rpsl, GlpT, EmrD, MsbA, YojI, MdtH, GadX, PmrC, MdtO, PatA, AcrD, MdtP, ampH, MacB, mdlB, MdtF, BaeS, CpxA, yheI, MsrB, PhoQ, YbtQ, EvgA, PmrL, BacA, argR, gyrA, MarA, MdtA, MdtG, …	16	64	32	4	128	0.5	2	2	1	16	4	0.5
Escherichia coli	131	rep_cluster_2131, IncFIB,IncFII, IncFIA		CTX-M-15		ampC	-118(T->A), -73(C->T), -28(G->A), 81(G->A)	Sul1, aadA5, Tet(A), Sul2, Mph(A), APH(3'')-Ib, APH(6)-Id, srpC, MacB, Dfr	parC, MdtB, UhpT, EmrB, APH(3'')-Ib, AcrD, ampH, MarR, EvgS, cycA, MdfA, H-NS, Dfr, PmrE, AcrB, Sul2, AcrE, ampR, MdtM, CTX-M-15, GadW, parE, EmrD, MsbA, MdtH, PmrC, MdtO, PatA, MdtF, CpxA, YbtQ, PmrL, PtsI, cusF, aadA5, Tet(A), AcrF, CRP, Sul1, MacA, KdpE, BaeR, EmrY, EmrA, Rpsl, Mph(A), GadX, APH(6)-Id, MdtP, yheI, EvgA, argR, gyrA, MarA, MdtE, AcrA, RosB, MdtN, EmrK, YbtP, MdtC, PmrF, EmrE, am…	64	64	32	8	128	8	2	2	1	16	4	8
Escherichia coli	131	Col(MG828), Col156, IncFIA, IncFIB, rep_cluster_1778, IncY		CTX-M-27		ampC	-118(T->A), -73(C->T), -28(G->A), 81(G->A)	aadA5, Tet(A), Sul2, Mph(A), APH(3'')-Ib, APH(6)-Id, srpC, CTX-M-27, Sul1, Dfr	parC, MdtB, UhpT, EmrB, APH(3'')-Ib, AcrD, ampH, MarR, EvgS, cycA, MdfA, CTX-M-27, H-NS, Dfr, PmrE, AcrB, Sul2, AcrE, ampR, MdtM, GadW, parE, EmrD, MsbA, MdtH, PmrC, MdtO, PatA, MdtF, CpxA, YbtQ, PmrL, PtsI, cusF, aadA5, Tet(A), AcrF, CRP, Sul1, MacA, KdpE, BaeR, EmrY, EmrA, Rpsl, Mph(A), GadX, APH(6)-Id, MdtP, yheI, EvgA, argR, gyrA, MarA, MdtE, AcrA, RosB, MdtN, EmrK, YbtP, MdtC, PmrF, EmrE, am…	8	64	4	4	64	8	2	2	1	16	4	8
Escherichia coli	131	rep_cluster_2131, IncFIA,IncFII, IncFIB, IncFIA, IncI2		CTX-M-27		ampC	-118(T->A), -73(C->T), -28(G->A), 81(G->A)	Sul1, aadA5, Sul2, Mph(A), APH(3'')-Ib, APH(6)-Id, srpC, CTX-M-27, MacB, Dfr	parC, MdtB, UhpT, EmrB, APH(3'')-Ib, AcrD, ampH, MarR, EvgS, MdfA, CTX-M-27, H-NS, Dfr, PmrE, AcrB, Sul2, AcrE, ampR, MdtM, GadW, parE, EmrD, MsbA, MdtH, PmrC, MdtO, PatA, MdtF, CpxA, YbtQ, PmrL, PtsI, cusF, aadA5, AcrF, CRP, Sul1, MacA, KdpE, BaeR, EmrY, EmrA, Rpsl, Mph(A), GadX, APH(6)-Id, MdtP, yheI, EvgA, argR, gyrA, MarA, MdtE, AcrA, RosB, MdtN, EmrK, YbtP, MdtC, PmrF, EmrE, ampC, AcrS, srpC…	8	64	4	8	128	8	2	2	1	16	4	8
Escherichia coli	131	Col(MG828), rep_cluster_1778,rep_cluster_1778, Col156, IncFIA,IncFII, IncFIB, IncFIA		CTX-M-27		ampC	-118(T->A), -73(C->T), -28(G->A), 81(G->A)	aadA5, Tet(A), Sul2, Mph(A), APH(3'')-Ib, APH(6)-Id, srpC, CTX-M-27, Sul1, Dfr	parC, MdtB, UhpT, EmrB, APH(3'')-Ib, AcrD, ampH, MarR, EvgS, cycA, MdfA, CTX-M-27, H-NS, Dfr, PmrE, AcrB, Sul2, AcrE, ampR, MdtM, GadW, parE, EmrD, MsbA, MdtH, PmrC, MdtO, PatA, MdtF, CpxA, YbtQ, PmrL, PtsI, cusF, aadA5, Tet(A), AcrF, CRP, Sul1, MacA, KdpE, BaeR, EmrY, EmrA, Rpsl, Mph(A), GadX, APH(6)-Id, MdtP, yheI, EvgA, argR, gyrA, MarA, MdtE, AcrA, RosB, MdtN, EmrK, YbtP, MdtC, PmrF, EmrE, am…	8	64	4	8	64	8	2	2	1	16	4	8
Escherichia coli	131	rep_cluster_2131, Col(MG828), rep_cluster_2350,rep_cluster_2370, Col156,rep_cluster_2131, IncFIB, IncFIA, rep_cluster_1778		CTX-M-27		ampC	-118(T->A), -73(C->T), -28(G->A), 81(G->A)	Sul1, aadA5, Tet(A), Sul2, Mph(A), APH(3'')-Ib, APH(6)-Id, srpC, CTX-M-27, MacB, Dfr	parC, MdtB, UhpT, EmrB, APH(3'')-Ib, AcrD, ampH, MarR, EvgS, cycA, MdfA, CTX-M-27, H-NS, Dfr, PmrE, AcrB, Sul2, AcrE, ampR, MdtM, GadW, parE, EmrD, MsbA, MdtH, PmrC, MdtO, PatA, MdtF, CpxA, YbtQ, PmrL, PtsI, cusF, aadA5, Tet(A), AcrF, CRP, Sul1, MacA, KdpE, BaeR, EmrY, EmrA, Rpsl, Mph(A), GadX, APH(6)-Id, MdtP, yheI, EvgA, argR, gyrA, MarA, MdtE, AcrA, RosB, MdtN, EmrK, YbtP, MdtC, PmrF, EmrE, am…	8	64	4	4	128	8	2	2	1	16	4	8
Escherichia coli	131	rep_cluster_2131, IncFII, Col(MG828), ColRNAI_rep_cluster_1857,rep_cluster_2350, Col(BS512), IncFIA, rep_cluster_2175, rep_cluster_2401, IncFIA,IncFIC	OXA-1	CTX-M-15		ampC	-118(T->A), -73(C->T), -28(G->A), 81(G->A)	Sul1, aadA5, CatB3, Vga(C), Mph(A), TEM-1, CTX-M-15, srpC, OXA-1, AAC(6')-Ib-cr, MacB, Dfr	parC, MdtB, UhpT, EmrB, AcrD, ampH, MarR, EvgS, cycA, MdfA, H-NS, Dfr, PmrE, CatB3, AcrB, AcrE, ampR, MdtM, CTX-M-15, GadW, parE, EmrD, MsbA, MdtH, PmrC, MdtO, PatA, MdtF, CpxA, YbtQ, PmrL, PtsI, cusF, aadA5, CRP, Sul1, MacA, KdpE, BaeR, EmrY, EmrA, Rpsl, Mph(A), GadX, TEM-1, MdtP, yheI, EvgA, argR, gyrA, MarA, MdtE, AcrA, RosB, MdtN, EmrK, YbtP, MdtC, PmrF, EmrE, ampC, AcrS, srpC, OXA-1, SoxR, G…	8	64	4	8	64	8	2	2	1	16	16	8
Escherichia coli	131	Col(MG828), IncFIA, IncFIB, IncFIA,IncFIC		CTX-M-15		ampC	-118(T->A), -73(C->T), -28(G->A), 81(G->A)	Sul1, aadA5, Vga(C), Tet(A), Mph(A), CTX-M-15, srpC, MacB, Dfr	parC, MdtB, UhpT, EmrB, AcrD, ampH, MarR, EvgS, cycA, MdfA, H-NS, Dfr, PmrE, AcrB, AcrE, ampR, MdtM, CTX-M-15, GadW, parE, EmrD, MsbA, MdtH, PmrC, MdtO, PatA, MdtF, CpxA, YbtQ, PmrL, PtsI, cusF, aadA5, Tet(A), AcrF, CRP, Sul1, MacA, KdpE, BaeR, EmrY, EmrA, Rpsl, Mph(A), GadX, MdtP, yheI, EvgA, argR, gyrA, MarA, MdtE, AcrA, RosB, MdtN, EmrK, YbtP, MdtC, PmrF, EmrE, ampC, AcrS, srpC, SoxR, GlpT, Vg…	16	64	8	4	128	8	2	2	1	16	4	8
Escherichia coli	131	rep_cluster_2131, IncFIB, IncFIA, IncFIA,IncFIC	OXA-1	CTX-M-15		ampC	-118(T->A), -73(C->T), -28(G->A), 81(G->A)	Sul1, aadA5, CatB3, AAC(3)-IIc, Vga(C), Mph(A), CTX-M-15, srpC, OXA-1, TmrB, AAC(6')-Ib-cr, MacB, Dfr	parC, MdtB, UhpT, TmrB, EmrB, AcrD, ampH, MarR, EvgS, cycA, MdfA, H-NS, Dfr, PmrE, CatB3, AcrB, AcrE, ampR, MdtM, CTX-M-15, GadW, parE, EmrD, MsbA, MdtH, PmrC, MdtO, PatA, MdtF, CpxA, YbtQ, PmrL, PtsI, cusF, aadA5, AcrF, CRP, Sul1, AAC(3)-IIc, MacA, KdpE, BaeR, EmrY, EmrA, Rpsl, Mph(A), GadX, MdtP, yheI, EvgA, argR, gyrA, MarA, MdtE, AcrA, RosB, MdtN, EmrK, YbtP, MdtC, PmrF, EmrE, ampC, AcrS, srp…	32	64	16	4	128	8	32	2	1	16	16	8
Escherichia coli	131	IncFIB, IncFIA,IncFII, IncFIA	OXA-1	CTX-M-15		ampC	-118(T->A), -73(C->T), -28(G->A), 81(G->A)	aadA5, Tet(A), Sul2, Mph(A), TEM-1, APH(3'')-Ib, APH(6)-Id, srpC, Sul1, Dfr	parC, MdtB, UhpT, TmrB, EmrB, APH(3'')-Ib, AcrD, ampH, MarR, EvgS, cycA, MdfA, H-NS, Dfr, PmrE, CatB3, AcrB, Sul2, AcrE, ampR, MdtM, CTX-M-15, GadW, parE, EmrD, MsbA, MdtH, PmrC, MdtO, PatA, MdtF, CpxA, YbtQ, PmrL, PtsI, cusF, aadA5, Tet(A), AcrF, CRP, Sul1, AAC(3)-IIc, MacA, KdpE, BaeR, EmrY, EmrA, Rpsl, Mph(A), GadX, TEM-1, APH(6)-Id, MdtP, yheI, EvgA, argR, gyrA, MarA, MdtE, AcrA, RosB, MdtN, …	64	64	32	4	128	8	32	2	1	16	16	8
Escherichia coli	131	rep_cluster_2131, Col(MG828), IncFIA, IncFIB		CTX-M-27		ampC	-118(T->A), -73(C->T), -28(G->A), 81(G->A)	Sul1, aadA5, Tet(A), Sul2, Mph(A), APH(3'')-Ib, APH(6)-Id, srpC, CTX-M-27, MacB, Dfr	parC, MdtB, UhpT, EmrB, APH(3'')-Ib, AcrD, ampH, MarR, EvgS, cycA, MdfA, CTX-M-27, H-NS, Dfr, PmrE, AcrB, Sul2, AcrE, ampR, MdtM, GadW, parE, EmrD, MsbA, MdtH, PmrC, MdtO, PatA, MdtF, CpxA, YbtQ, PmrL, PtsI, cusF, aadA5, Tet(A), AcrF, CRP, Sul1, MacA, KdpE, BaeR, EmrY, EmrA, Rpsl, Mph(A), GadX, APH(6)-Id, MdtP, yheI, EvgA, argR, gyrA, MarA, MdtE, AcrA, RosB, MdtN, EmrK, YbtP, MdtC, PmrF, EmrE, am…	8	64	4	4	64	8	2	2	1	16	4	8
Escherichia coli	131	IncFII, IncFIB, rep_cluster_2232	OXA-1	CTX-M-15		ampC	-118(T->A), -73(C->T), -28(G->A), 81(G->A)	CatB3, Vga(C), DfrA12, Tet(A), Mph(A), CTX-M-15, srpC, aadA2, OXA-1, AAC(6')-Ib-cr, MacB, Sul1	parC, DfrA12, MdtB, UhpT, EmrB, AcrD, ampH, MarR, EvgS, cycA, MdfA, H-NS, PmrE, CatB3, AcrB, AcrE, ampR, MdtM, CTX-M-15, GadW, parE, EmrD, MsbA, MdtH, PmrC, MdtO, PatA, MdtF, CpxA, YbtQ, PmrL, PtsI, cusF, Tet(A), AcrF, CRP, Sul1, MacA, KdpE, BaeR, EmrY, EmrA, Rpsl, Mph(A), GadX, MdtP, yheI, EvgA, argR, gyrA, MarA, MdtE, AcrA, RosB, MdtN, EmrK, YbtP, MdtC, PmrF, EmrE, ampC, AcrS, srpC, OXA-1, SoxR…	32	64	16	8	128	8	2	2	1	16	16	8
Escherichia coli	131	Col(MG828), ColRNAI_rep_cluster_1857,rep_cluster_2350, Col156, IncFIB, IncFIA, rep_cluster_2401, IncFIA,IncFIC		CTX-M-27		ampC	-118(T->A), -73(C->T), -28(G->A), 81(G->A)		parC, MarR, cusF, PtsI, AcrA, AcrF, EvgS, MdtB, cycA, CRP, MdfA, CTX-M-27, RosB, EmrK, MdtN, YbtP, MdtC, PmrF, H-NS, PmrE, UhpT, MacA, AcrB, EmrE, KdpE, ampC, AcrE, AcrS, ampR, MdtM, GadW, parE, BaeR, EmrB, SoxR, EmrY, EmrA, Rpsl, GlpT, EmrD, MsbA, YojI, MdtH, GadX, PmrC, MdtO, PatA, AcrD, MdtP, ampH, MdtF, mdlB, BaeS, CpxA, yheI, MsrB, PhoQ, YbtQ, cusR, EvgA, PmrL, BacA, argR, gyrA, MarA, MdtA, …	16	64	4	4	128	8	2	2	1	16	4	0.5
Escherichia coli	131	Col(BS512), rep_cluster_2335, IncFIB, rep_cluster_1778, IncFIA,IncFIC	OXA-1	CTX-M-15		ampC	-118(T->A), -73(C->T), -28(G->A), 81(G->A)	QnrB19, aadA5, Tet(A), Mph(A), CTX-M-15, srpC, Sul1, Dfr	parC, MdtB, UhpT, TmrB, EmrB, AcrD, ampH, MarR, EvgS, cycA, MdfA, H-NS, Dfr, PmrE, CatB3, AcrB, AcrE, ampR, MdtM, CTX-M-15, GadW, parE, EmrD, MsbA, MdtH, PmrC, MdtO, PatA, MdtF, CpxA, YbtQ, PmrL, PtsI, cusF, aadA5, Tet(A), AcrF, CRP, Sul1, AAC(3)-IIc, MacA, KdpE, BaeR, EmrY, EmrA, Rpsl, Mph(A), GadX, MdtP, yheI, EvgA, argR, gyrA, MarA, MdtE, QnrB19, AcrA, RosB, MdtN, EmrK, YbtP, MdtC, PmrF, EmrE,…	32	64	16	4	128	8	32	2	1	16	16	8
Escherichia coli	131	rep_cluster_2131, IncI1/B/O, rep_cluster_488, Col156, IncFIB,IncFII, IncFIA		CTX-M-15		ampC	-118(T->A), -73(C->T), -28(G->A), 81(G->A)	Sul1, aadA5, Tet(A), Sul2, Mph(A), APH(3'')-Ib, APH(6)-Id, CTX-M-15, srpC, MacB, Dfr	parC, MdtB, UhpT, EmrB, APH(3'')-Ib, AcrD, ampH, MarR, EvgS, cycA, MdfA, H-NS, Dfr, PmrE, AcrB, Sul2, AcrE, ampR, MdtM, CTX-M-15, GadW, parE, EmrD, MsbA, MdtH, PmrC, MdtO, PatA, MdtF, CpxA, YbtQ, PmrL, PtsI, cusF, aadA5, Tet(A), AcrF, CRP, Sul1, MacA, KdpE, BaeR, EmrY, EmrA, Rpsl, Mph(A), GadX, APH(6)-Id, MdtP, yheI, EvgA, argR, gyrA, MarA, MdtE, AcrA, RosB, MdtN, EmrK, YbtP, MdtC, PmrF, EmrE, am…	16	64	4	8	64	8	2	2	1	16	4	8
Escherichia coli	131	IncFIB, IncFIA,IncFIC, IncFIA		CTX-M-15		ampC	-118(T->A), -73(C->T), -28(G->A), 81(G->A)	CTX-M-15, Vga(C), MacB	parC, cusF, PtsI, AcrA, AcrF, EvgS, MdtB, cycA, CRP, MdfA, RosB, MdtN, EmrK, YbtP, MdtC, PmrF, H-NS, PmrE, UhpT, MacA, AcrB, EmrE, KdpE, ampC, AcrE, AcrS, ampR, MdtM, CTX-M-15, GadW, parE, BaeR, EmrB, SoxR, EmrY, EmrA, Rpsl, GlpT, EmrD, Vga(C), MsbA, MdtH, YojI, GadX, PmrC, MdtO, PatA, AcrD, MdtP, ampH, MacB, mdlB, MdtF, BaeS, CpxA, yheI, MsrB, PhoQ, YbtQ, cusR, EvgA, PmrL, BacA, argR, gyrA, MarA…	32	64	64	64	128	8	2	2	1	16	4	0.5
Escherichia coli	131	rep_cluster_2131, IncFIB,IncFII, IncFIA		CTX-M-15		ampC	-118(T->A), -73(C->T), -28(G->A), 81(G->A)	Sul1, aadA5, Mph(A), ErmB, srpC, MacB, Dfr	parC, MarR, cusF, aadA5, PtsI, AcrA, AcrF, EvgS, MdtB, CRP, ErmB, MdfA, RosB, MdtN, EmrK, YbtP, MdtC, PmrF, Dfr, H-NS, PmrE, Sul1, UhpT, MacA, AcrB, EmrE, KdpE, ampC, AcrE, AcrS, ampR, MdtM, srpC, CTX-M-15, GadW, parE, BaeR, EmrB, SoxR, EmrY, EmrA, Rpsl, GlpT, EmrD, MsbA, YojI, MdtH, Mph(A), GadX, PmrC, MdtO, PatA, AcrD, MdtP, ampH, MacB, mdlB, MdtF, BaeS, CpxA, yheI, MsrB, PhoQ, YbtQ, cusR, EvgA…	64	64	64	8	128	0.5	2	2	1	16	4	8
Escherichia coli	131	IncFII, IncN, rep_cluster_1778,rep_cluster_1778, IncFIA,IncFIC		CTX-M-15		ampC	-118(T->A), -73(C->T), -28(G->A), 81(G->A)	Sul1, aadA5, AAC(3)-IIc, Vga(C), Tet(A), Mph(A), CTX-M-15, srpC, TmrB, MacB, Dfr	parC, MdtB, UhpT, TmrB, EmrB, AcrD, ampH, MarR, EvgS, cycA, ErmB, MdfA, H-NS, Dfr, PmrE, AcrB, AcrE, ampR, MdtM, CTX-M-15, GadW, parE, EmrD, MsbA, MdtH, PmrC, MdtO, PatA, MdtF, CpxA, YbtQ, PmrL, PtsI, cusF, aadA5, Tet(A), AcrF, CRP, Sul1, AAC(3)-IIc, MacA, KdpE, BaeR, EmrY, EmrA, Rpsl, Mph(A), GadX, MdtP, yheI, EvgA, argR, gyrA, MarA, MdtE, AcrA, RosB, MdtN, EmrK, YbtP, MdtC, PmrF, EmrE, ampC, Ac…	16	64	16	4	128	8	32	2	1	16	4	8
Escherichia coli	131	rep_cluster_2131, Col(BS512), IncFIB, rep_cluster_1778, IncFIA,IncFIC	OXA-1	CTX-M-15		ampC	-118(T->A), -73(C->T), -28(G->A), 81(G->A)	Tet(A)	parC, MarR, cusF, PtsI, AcrA, Tet(A), AcrF, EvgS, MdtB, cycA, CRP, MdfA, RosB, MdtN, EmrK, YbtP, MdtC, PmrF, H-NS, PmrE, CatB3, UhpT, AAC(3)-IIc, AcrB, MacA, EmrE, KdpE, ampC, AcrE, AcrS, ampR, MdtM, CTX-M-15, GadW, OXA-1, TmrB, parE, BaeR, EmrB, SoxR, EmrY, EmrA, Rpsl, GlpT, EmrD, MsbA, YojI, MdtH, GadX, PmrC, MdtO, PatA, AcrD, MdtP, ampH, MdtF, mdlB, BaeS, CpxA, yheI, MsrB, PhoQ, YbtQ, cusR, Ev…	64	64	32	4	128	8	32	2	1	16	16	0.5
Escherichia coli	131	rep_cluster_2131, IncFIB,IncFII, IncFIA		CTX-M-15		ampC	-118(T->A), -73(C->T), -28(G->A), 81(G->A)	Sul1, aadA5, Mph(A), ErmB, srpC, MacB, Dfr	parC, MarR, cusF, aadA5, PtsI, AcrA, AcrF, EvgS, MdtB, CRP, ErmB, MdfA, RosB, MdtN, EmrK, YbtP, MdtC, PmrF, Dfr, H-NS, PmrE, Sul1, UhpT, MacA, AcrB, EmrE, KdpE, ampC, AcrE, AcrS, ampR, MdtM, srpC, CTX-M-15, GadW, parE, BaeR, EmrB, SoxR, EmrY, EmrA, Rpsl, GlpT, EmrD, MsbA, YojI, MdtH, Mph(A), GadX, PmrC, MdtO, PatA, AcrD, MdtP, ampH, MacB, mdlB, MdtF, BaeS, CpxA, yheI, MsrB, PhoQ, YbtQ, cusR, EvgA…	16	64	8	4	128	8	2	2	1	16	4	8
Escherichia coli	131	rep_cluster_2131, rep_cluster_2335, IncFIB, IncFIA		CTX-M-14		ampC	-118(T->A), -73(C->T), -28(G->A), 81(G->A)	Sul1, aadA5, Tet(A), Sul2, Mph(A), TEM-1, CTX-M-14, APH(3'')-Ib, APH(6)-Id, srpC, AAC(3)-IIa, MacB, Dfr	parC, MdtB, UhpT, EmrB, APH(3'')-Ib, AcrD, ampH, AAC(3)-IIa, MarR, EvgS, cycA, MdfA, H-NS, Dfr, PmrE, AcrB, Sul2, AcrE, CTX-M-14, ampR, MdtM, GadW, parE, EmrD, MsbA, MdtH, PmrC, MdtO, PatA, MdtF, CpxA, YbtQ, PmrL, PtsI, cusF, aadA5, Tet(A), AcrF, CRP, Sul1, MacA, KdpE, BaeR, EmrY, EmrA, Rpsl, Mph(A), GadX, TEM-1, APH(6)-Id, MdtP, yheI, EvgA, argR, gyrA, MarA, MdtE, AcrA, RosB, MdtN, EmrK, YbtP, M…	16	64	8	4	128	8	32	2	1	16	16	8
Escherichia coli	7514	rep_cluster_2131, IncI1/B/O, Col156, IncFIA,IncFII, IncFIB, IncFIA, rep_cluster_1778		CTX-M-27		ampC	-118(T->A), -73(C->T), -28(G->A), 81(G->A)	TEM-40, Sul1, aadA5, Tet(A), Sul2, Mph(A), APH(3'')-Ib, APH(6)-Id, srpC, CTX-M-27, MacB, Dfr	parC, MdtB, UhpT, EmrB, APH(3'')-Ib, AcrD, ampH, MarR, EvgS, cycA, MdfA, CTX-M-27, H-NS, Dfr, PmrE, AcrB, Sul2, AcrE, ampR, MdtM, GadW, parE, TEM-40, EmrD, MsbA, MdtH, PmrC, MdtO, PatA, MdtF, CpxA, YbtQ, PmrL, PtsI, cusF, aadA5, Tet(A), AcrF, CRP, Sul1, MacA, KdpE, BaeR, EmrY, EmrA, Rpsl, Mph(A), GadX, APH(6)-Id, MdtP, yheI, EvgA, argR, gyrA, MarA, MdtE, AcrA, RosB, MdtN, EmrK, YbtP, MdtC, PmrF, …	8	64	8	4	128	8	2	2	1	16	4	8
Escherichia coli	8671	Col(MG828), IncFIB,IncFII, rep_cluster_2350, IncFIA,IncFIC	OXA-1	CTX-M-15		ampC	-118(T->A), -73(C->T), -28(G->A), 81(G->A)	ANT(2'')-Ia, Tet(A), Mph(A), srpC, CmlA5, ANT(3'')-IIa, Sul1	parC, MdtB, UhpT, TmrB, CmlA5, EmrB, AcrD, ampH, MarR, EvgS, cycA, MdfA, H-NS, PmrE, CatB3, AcrB, AcrE, ampR, MdtM, CTX-M-15, GadW, parE, EmrD, MsbA, MdtH, PmrC, MdtO, PatA, MdtF, CpxA, YbtQ, PmrL, PtsI, cusF, Tet(A), AcrF, CRP, Sul1, AAC(3)-IIc, MacA, KdpE, BaeR, EmrY, EmrA, Rpsl, Mph(A), GadX, MdtP, yheI, EvgA, argR, gyrA, MarA, MdtE, AcrA, RosB, MdtN, EmrK, YbtP, MdtC, PmrF, ANT(3'')-IIa, EmrE…	64	64	64	8	128	8	32	2	1	16	16	0.5
Escherichia coli	8671	IncFIB,IncFII, IncFIA,IncFIC, rep_cluster_2350,rep_cluster_2350	OXA-1	CTX-M-15		ampC	-118(T->A), -73(C->T), -28(G->A), 81(G->A)	ANT(2'')-Ia, Tet(A), Mph(A), srpC, CTX-M-15, CmlA5, ANT(3'')-IIa, Sul1	parC, MdtB, UhpT, TmrB, CmlA5, EmrB, AcrD, ampH, MarR, EvgS, cycA, MdfA, H-NS, PmrE, CatB3, AcrB, AcrE, ampR, MdtM, CTX-M-15, GadW, parE, EmrD, MsbA, MdtH, PmrC, MdtO, PatA, MdtF, CpxA, YbtQ, PmrL, PtsI, cusF, Tet(A), AcrF, CRP, Sul1, AAC(3)-IIc, MacA, KdpE, BaeR, EmrY, EmrA, Rpsl, Mph(A), GadX, MdtP, yheI, EvgA, argR, gyrA, MarA, MdtE, AcrA, RosB, MdtN, EmrK, YbtP, MdtC, PmrF, ANT(3'')-IIa, EmrE…	64	64	16	8	128	8	32	2	1	16	16	0.5
Escherichia coli	131	IncN, Col156, ColRNAI_rep_cluster_1987, rep_cluster_2175, IncFIA,IncY, rep_cluster_2350			CMY-59	ampC	-118(T->A), -73(C->T), -28(G->A), 81(G->A)	DfrA14, sugE, Tet(A), CMY-59, multidrug efflux SMR transporter	parC, MarR, cusF, PtsI, AcrA, Tet(A), AcrF, EvgS, MdtB, cycA, CRP, MdfA, RosB, multidrug efflux SMR transporter, EmrK, MdtN, YbtP, MdtC, PmrF, H-NS, PmrE, sugE, UhpT, MacA, AcrB, EmrE, KdpE, ampC, AcrE, AcrS, ampR, MdtM, GadW, parE, BaeR, EmrB, SoxR, EmrY, EmrA, Rpsl, GlpT, EmrD, MsbA, YojI, MdtH, GadX, PmrC, MdtO, CMY-59, AcrD, PatA, MdtP, ampH, MdtF, mdlB, DfrA14, BaeS, CpxA, yheI, MsrB, PhoQ, …	16	64	4	64	32	8	2	2	1	16	4	8
Escherichia coli	131	IncFIC,rep_cluster_2244, IncFIB, IncI-gamma/K1, rep_cluster_2350			CMY-59	ampC	-118(T->A), -73(C->T), -28(G->A), 81(G->A)	Tet(B), sugE, tetC, CMY-59, Tet(D)	parC, MarR, cusF, PtsI, APH(3')-Ia, AcrA, tetC, AcrF, EvgS, MdtB, CRP, MdfA, RosB, MdtN, EmrK, YbtP, MdtC, PmrF, H-NS, PmrE, sugE, UhpT, MacA, AcrB, EmrE, Sul2, KdpE, AcrE, ampC, AcrS, ampR, GadW, BaeR, EmrB, SoxR, EmrY, EmrA, Rpsl, GlpT, EmrD, MsbA, YojI, MdtH, APH(3'')-Ib, GadX, APH(6)-Id, PmrC, MdtO, CMY-59, Tet(D), AcrD, MdtP, PatA, ampH, MdtF, mdlB, Tet(B), BaeS, CpxA, yheI, MsrB, PhoQ, YbtQ…	8	64	4	64	16	0.5	2	2	1	16	4	8
Escherichia coli	131	rep_cluster_2131, Col(MG828), IncI1/B/O, Col156, IncFIB, IncFIA, rep_cluster_1778, rep_cluster_2350, IncFIA,IncFIC		CTX-M-27	DHA-1	ampC	-118(T->A), -73(C->T), -28(G->A), 81(G->A)	Sul1, DHA-1, Tet(A), Sul2, Mph(A), APH(3'')-Ib, APH(6)-Id, QnrB4, srpC, CTX-M-27, MacB, Dfr	parC, MdtB, UhpT, EmrB, APH(3'')-Ib, AcrD, ampH, MarR, EvgS, cycA, MdfA, CTX-M-27, H-NS, Dfr, PmrE, AcrB, DHA-1, Sul2, AcrE, ampR, MdtM, GadW, parE, EmrD, MsbA, MdtH, PmrC, MdtO, PatA, MdtF, CpxA, YbtQ, PmrL, PtsI, cusF, aadA5, Tet(A), AcrF, CRP, Sul1, MacA, KdpE, BaeR, EmrY, EmrA, Rpsl, Mph(A), GadX, APH(6)-Id, MdtP, yheI, QnrB4, EvgA, argR, gyrA, MarA, MdtE, AcrA, RosB, MdtN, EmrK, YbtP, MdtC, …	32	64	32	64	128	8	2	2	1	128	4	8
Escherichia coli	-	IncFII, IncFIA,IncFIC, IncY	OXA-1	CTX-M-15		ampC	-118(T->A), -73(C->T), -28(G->A), 81(G->A)	Sul1, aadA5, CatB3, Vga(C), Mph(A), CTX-M-15, srpC, OXA-1, AAC(6')-Ib-cr, MacB, Dfr	parC, MdtB, UhpT, EmrB, AcrD, ampH, MarR, EvgS, cycA, MdfA, H-NS, Dfr, PmrE, CatB3, AcrB, AcrE, ampR, MdtM, CTX-M-15, GadW, parE, EmrD, MsbA, MdtH, PmrC, MdtO, PatA, MdtF, CpxA, YbtQ, PmrL, PtsI, cusF, aadA5, AcrF, CRP, Sul1, MacA, KdpE, BaeR, EmrY, EmrA, Rpsl, Mph(A), GadX, MdtP, yheI, EvgA, argR, gyrA, MarA, MdtE, AcrA, RosB, MdtN, EmrK, YbtP, MdtC, PmrF, EmrE, ampC, AcrS, srpC, OXA-1, SoxR, Gl…	64	64	64	4	128	8	2	2	1	32	16	8
Escherichia coli	349	IncFIA,IncFIC			DHA-1	ampC	-141(C->-), -140(C->-), -139(G->-), -138(C->-), 37(G->T), 70(C->T)	DHA-1, Mph(A), TEM-1, QnrB4, srpC, Sul1, Dfr	parC, MarR, cusF, AcrA, AcrF, EvgS, MdtB, cycA, CRP, MdfA, RosB, MdtN, EmrK, MdtC, PmrF, Dfr, H-NS, PmrE, Sul1, UhpT, MacA, AcrB, DHA-1, EmrE, KdpE, ampC, AcrE, AcrS, MdtM, srpC, GadW, BaeR, EmrB, SoxR, EmrY, gspA, EmrA, Rpsl, GlpT, EmrD, MsbA, YojI, MdtH, Mph(A), GadX, TEM-1, PmrC, MdtO, PatA, AcrD, Mph(B), MdtP, ampH, MdtF, mdlB, BaeS, CpxA, yheI, MsrB, PhoQ, cusR, QnrB4, PmrL, BacA, argR, MarA…	64	64	4	64	32	0.5	2	2	1	>128	4	8
Escherichia coli	131	rep_cluster_2131, IncFII, Col(MG828), Col(BS512), IncFIA,IncFIC	OXA-1	CTX-M-15		ampC	-25(G->N)	Sul1, aadA5, CatB3, Vga(C), Tet(A), Mph(A), CTX-M-15, srpC, OXA-1, AAC(6')-Ib-cr, MacB, Dfr	parC, MdtB, UhpT, EmrB, AcrD, ampH, MarR, EvgS, cycA, MdfA, H-NS, Dfr, PmrE, CatB3, AcrB, AcrE, ampR, MdtM, CTX-M-15, GadW, parE, EmrD, MsbA, MdtH, PmrC, MdtO, PatA, MdtF, CpxA, YbtQ, PmrL, PtsI, cusF, aadA5, Tet(A), CRP, Sul1, MacA, KdpE, BaeR, EmrY, EmrA, Rpsl, Mph(A), GadX, MdtP, yheI, EvgA, argR, gyrA, MarA, MdtE, AcrA, RosB, MdtN, EmrK, YbtP, MdtC, PmrF, EmrE, ampC, AcrS, srpC, OXA-1, SoxR, …	8	64	4	8	16	8	2	2	1	16	4	8
Escherichia coli	1193	rep_cluster_2131, IncFII, Col(MG828), Col(BS512), IncFIB		CTX-M-27		ampC	-73(C->T), -28(G->A), -24(A->N), 17(C->T), 81(G->A)	Vga(C), MacB	parC, MarR, cusF, aadA5, AcrA, AcrF, EvgS, MdtB, cycA, CRP, MdfA, CTX-M-27, RosB, EmrK, MdtN, YbtP, MdtC, PmrF, Dfr, H-NS, PmrE, UhpT, MacA, AcrB, EmrE, KdpE, ampC, AcrE, AcrS, GadW, parE, BaeR, EmrB, SoxR, gspA, EmrY, EmrA, Rpsl, GlpT, EmrD, Vga(C), MsbA, MdtH, YojI, GadX, PmrC, MdtO, PatA, AcrD, MdtP, ampH, MacB, mdlB, MdtF, BaeS, CpxA, yheI, MsrB, PhoQ, YbtQ, cusR, EvgA, PmrL, BacA, argR, gyrA…	16	64	4	4	128	8	2	2	1	16	4	8
Escherichia coli	1193	rep_cluster_2131, IncFII, Col(BS512), Col156, IncFIB, rep_cluster_2401, IncQ1	OXA-1	CTX-M-15		ampC	-73(C->T), -28(G->A), 17(C->T), 81(G->A)	Tet(B), Vga(C), tetC, Sul2, APH(3'')-Ib, APH(6)-Id, CTX-M-15, Tet(D), MacB, Dfr	parC, MdtB, UhpT, TmrB, EmrB, APH(3'')-Ib, AcrD, ampH, MarR, EvgS, cycA, MdfA, H-NS, Dfr, PmrE, CatB3, AcrB, Sul2, AcrE, CTX-M-15, GadW, parE, EmrD, MsbA, MdtH, PmrC, MdtO, PatA, Tet(D), MdtF, CpxA, YbtQ, PmrL, cusF, tetC, AcrF, CRP, AAC(3)-IIc, MacA, KdpE, BaeR, EmrY, EmrA, Rpsl, GadX, APH(6)-Id, MdtP, yheI, EvgA, argR, gyrA, MarA, MdtE, AcrA, RosB, MdtN, EmrK, YbtP, MdtC, PmrF, EmrE, ampC, AcrS…	8	64	4	4	64	8	32	2	1	16	16	8
Escherichia coli	1193	IncFII, rep_cluster_2131, IncFIB		CTX-M-15		ampC	-73(C->T), -28(G->A), 17(C->T), 81(G->A)	Vga(C), MacB	parC, MarR, cusF, AcrA, AcrF, EvgS, MdtB, cycA, CRP, MdfA, RosB, MdtN, EmrK, YbtP, MdtC, PmrF, H-NS, PmrE, UhpT, MacA, AcrB, EmrE, KdpE, ampC, AcrE, AcrS, CTX-M-15, GadW, parE, BaeR, EmrB, SoxR, gspA, EmrY, EmrA, Rpsl, GlpT, EmrD, Vga(C), MsbA, MdtH, YojI, Mph(A), GadX, FolP, PmrC, MdtO, PatA, AcrD, MdtP, ampH, MacB, mdlB, DfrA14, Tet(B), MdtF, BaeS, yheI, CpxA, MsrB, PhoQ, YbtQ, cusR, EvgA, PmrL…	16	64	16	4	128	8	2	2	1	16	4	8
Escherichia coli	1193	rep_cluster_2131, IncFII, Col(BS512), Col156, IncFIB, rep_cluster_2401, IncQ1	OXA-1	CTX-M-15		ampC	-73(C->T), -28(G->A), 17(C->T), 81(G->A)	Vga(C), APH(3'')-Ib, Sul2, APH(6)-Id, MacB	parC, MdtB, UhpT, TmrB, EmrB, APH(3'')-Ib, AcrD, ampH, MarR, EvgS, cycA, MdfA, H-NS, Dfr, PmrE, CatB3, AcrB, Sul2, AcrE, CTX-M-15, GadW, parE, EmrD, MsbA, MdtH, PmrC, MdtO, PatA, Tet(D), MdtF, CpxA, YbtQ, PmrL, cusF, tetC, AcrF, CRP, AAC(3)-IIc, MacA, KdpE, BaeR, EmrY, EmrA, Rpsl, GadX, APH(6)-Id, MdtP, yheI, EvgA, argR, gyrA, MarA, MdtE, AcrA, RosB, MdtN, EmrK, YbtP, MdtC, PmrF, EmrE, ampC, AcrS…	16	64	16	4	128	8	32	2	1	16	16	8
Escherichia coli	1193	rep_cluster_2131, IncFII, rep_cluster_2350,rep_cluster_2370, Col(BS512), Col156, IncFIB, rep_cluster_2350,rep_cluster_2358	OXA-1	CTX-M-15		ampC	-73(C->T), -28(G->A), 17(C->T), 81(G->A)	Vga(C), APH(3'')-Ib, Sul2, APH(6)-Id, MacB	parC, MdtB, UhpT, TmrB, EmrB, APH(3'')-Ib, AcrD, ampH, MarR, EvgS, cycA, MdfA, H-NS, PmrE, CatB3, AcrB, Sul2, AcrE, CTX-M-15, GadW, parE, EmrD, MsbA, MdtH, PmrC, MdtO, PatA, MdtF, CpxA, YbtQ, PmrL, cusF, AcrF, CRP, AAC(3)-IIc, MacA, KdpE, BaeR, EmrY, EmrA, Rpsl, GadX, APH(6)-Id, MdtP, yheI, EvgA, argR, gyrA, MarA, MdtE, AcrA, RosB, MdtN, EmrK, YbtP, MdtC, PmrF, EmrE, ampC, AcrS, OXA-1, SoxR, gspA…	16	64	8	4	128	8	32	2	1	16	16	0.5
Escherichia coli	404	IncFII, ColRNAI_rep_cluster_1857, IncX1, IncFIA,IncFIC		CTX-M-15		ampC	-73(C->T), -28(G->A), 17(C->T), 81(G->A)	CatB3, ANT(2'')-Ia, Sul2, Mph(A), TEM-1, srpC, MacB, Sul1	parC, MarR, cusF, AcrA, AcrF, EvgS, MdtB, cycA, CRP, MdfA, RosB, MdtN, EmrK, YbtP, MdtC, PmrF, H-NS, 50S ribosomal protein L6, PmrE, Sul1, CatB3, UhpT, MacA, AcrB, EmrE, Sul2, KdpE, AcrE, ampC, AcrS, srpC, CTX-M-15, GadW, BaeR, EmrB, SoxR, gspA, EmrY, EmrA, Rpsl, GlpT, EmrD, MsbA, YojI, MdtH, Mph(A), GadX, TEM-1, PmrC, MdtO, PatA, AcrD, MdtP, ampH, MacB, mdlB, MdtF, BaeS, CpxA, yheI, ANT(2'')-Ia,…	16	64	4	4	128	0.5	16	2	1	16	4	0.5
Escherichia coli	1193	rep_cluster_2131, IncFII, rep_cluster_1778,rep_cluster_1778, Col(BS512), ColRNAI_rep_cluster_1987, IncFIB, rep_cluster_2401, IncI-gamma/K1, IncQ1			CMY-59	ampC	-73(C->T), -28(G->A), 17(C->T), 81(G->A)	Tet(B), sugE, Vga(C), Sul2, tetC, TEM-1, APH(3'')-Ib, APH(6)-Id, CMY-59, multidrug efflux SMR transporter, Tet(D), Dfr	parC, MdtB, UhpT, EmrB, APH(3'')-Ib, AcrD, ampH, MarR, EvgS, cycA, MdfA, H-NS, Dfr, PmrE, sugE, AcrB, Sul2, AcrE, GadW, parE, EmrD, MsbA, MdtH, PmrC, MdtO, CMY-59, Tet(D), PatA, MdtF, CpxA, YbtQ, PmrL, cusF, tetC, AcrF, CRP, MacA, KdpE, BaeR, EmrY, EmrA, Rpsl, GadX, TEM-1, APH(6)-Id, MdtP, yheI, EvgA, argR, gyrA, MarA, MdtE, AcrA, RosB, multidrug efflux SMR transporter, EmrK, MdtN, YbtP, MdtC, Pm…	8	64	4	64	16	8	2	2	1	16	4	8
Escherichia coli	95	IncK2/Z, IncFIB, rep_cluster_2350, IncFIA,IncFIC			CMY-59	ampC	-73(C->T), -28(G->A), 17(C->T), 81(G->A)	sugE, APH(3')-Ia, Tet(A), CMY-59, DfrA5	parC, MarR, cusF, APH(3')-Ia, AcrA, Tet(A), AcrF, EvgS, MdtB, CRP, MdfA, RosB, MdtN, EmrK, YbtP, MdtC, PmrF, H-NS, PmrE, sugE, MacA, AcrB, EmrE, KdpE, ampC, AcrE, AcrS, ampR, GadW, BaeR, EmrB, SoxR, EmrY, gspA, EmrA, Rpsl, GlpT, EmrD, MsbA, YojI, MdtH, GadX, PmrC, MdtO, CMY-59, AcrD, PatA, MdtP, ampH, MdtF, mdlB, BaeS, CpxA, yheI, MsrB, PhoQ, YbtQ, cusR, EvgA, PmrL, BacA, argR, MarA, MdtA, MdtG, …	8	64	4	64	16	0.5	2	2	1	16	4	0.5
Escherichia coli	1193	rep_cluster_2131, IncFII, Col156, rep_cluster_2370, IncFIB, IncQ1				ampC, CMY-59	-73(C->T), -28(G->A), 17(C->T), 81(G->A)	Vga(C), Sul2, APH(3'')-Ib, APH(6)-Id, ErmB, MacB, Dfr	parC, MdtB, UhpT, EmrB, APH(3'')-Ib, AcrD, ampH, MarR, EvgS, cycA, ErmB, MdfA, H-NS, Dfr, PmrE, AcrB, Sul2, AcrE, GadW, parE, EmrD, MsbA, MdtH, PmrC, MdtO, CMY-59, Tet(D), PatA, MdtF, CpxA, YbtQ, PmrL, cusF, tetC, AcrF, CRP, MacA, KdpE, BaeR, EmrY, EmrA, Rpsl, Mph(A), GadX, APH(6)-Id, MdtP, yheI, EvgA, argR, gyrA, MarA, MdtE, AcrA, RosB, MdtN, EmrK, YbtP, MdtC, PmrF, EmrE, ampC, AcrS, SoxR, gspA,…	8	64	4	64	16	8	2	2	1	16	4	8
Escherichia coli	648	rep_cluster_2131, IncFII, Col(MG828), Col(BS512), IncFIB, IncFIA, IncQ1		CTX-M-15		ampC	-73(C->T), -28(G->A), 34(G->A), 35(C->N), 36(C->N), 57(C->N), 60(A->N), 81(G->A)	DfrA14, Tet(B), AAC(3)-IIc, Vga(C), Sul2, Mph(A), TEM-1, tetC, APH(3'')-Ib, APH(6)-Id, TmrB, MacB	parC, MdtB, TmrB, EmrB, APH(3'')-Ib, AcrD, ampH, MarR, EvgS, MdfA, H-NS, PmrE, AcrB, Sul2, AcrE, ampR, MdtM, CTX-M-15, GadW, parE, EmrD, MsbA, MdtH, PmrC, MdtO, CyaA, PatA, MdtF, DfrA14, CpxA, YbtQ, PmrL, cusF, tetC, AcrF, CRP, AAC(3)-IIc, MacA, KdpE, BaeR, EmrY, EmrA, Rpsl, Mph(A), GadX, TEM-1, APH(6)-Id, Mph(B), MdtP, yheI, EvgA, argR, gyrA, MarA, MdtE, AcrA, RosB, MdtN, EmrK, YbtP, MdtC, PmrF,…	64	64	64	16	128	8	32	2	1	16	16	8
Escherichia coli	648	IncFII, Col(MG828), IncFIA,IncFII, IncFIB, rep_cluster_1778, rep_cluster_2350		CTX-M-15		ampC	-73(C->T), -28(G->A), 34(G->A), 58(C->T), 81(G->A)	CTX-M-15, CatI, Vga(C)	parC, MarR, cusF, AcrA, AcrF, EvgS, MdtB, CRP, MdfA, RosB, MdtN, EmrK, YbtP, MdtC, PmrF, H-NS, PmrE, MacA, AcrB, KdpE, ampC, CatI, AcrE, AcrS, ampR, MdtM, CTX-M-15, GadW, parE, BaeR, EmrB, SoxR, EmrY, gspA, EmrA, Rpsl, GlpT, EmrD, Vga(C), MsbA, MdtH, YojI, GadX, PmrC, MdtO, CyaA, PatA, AcrD, Mph(B), MdtP, ampH, MdtF, mdlB, BaeS, CpxA, yheI, MsrB, PhoQ, YbtQ, cusR, EvgA, PmrL, BacA, argR, gyrA, Ma…	64	64	64	8	128	8	2	2	1	16	4	0.5
Escherichia coli	648	ColRNAI_rep_cluster_1857, Col(MG828), Col156, IncFIA,IncFII, IncFIB, IncFIA, rep_cluster_1778		CTX-M-15		ampC	-73(C->T), -28(G->A), 34(G->A), 81(G->A)	CTX-M-15	parC, MarR, cusF, AcrA, AcrF, EvgS, MdtB, CRP, MdfA, RosB, MdtN, EmrK, YbtP, MdtC, PmrF, H-NS, PmrE, MacA, AcrB, EmrE, KdpE, ampC, AcrE, AcrS, ampR, MdtM, CTX-M-15, GadW, parE, BaeR, EmrB, SoxR, EmrY, gspA, EmrA, Rpsl, GlpT, EmrD, MsbA, YojI, MdtH, GadX, PmrC, MdtO, CyaA, PatA, AcrD, Mph(B), MdtP, ampH, MdtF, mdlB, BaeS, CpxA, yheI, MsrB, PhoQ, YbtQ, cusR, EvgA, PmrL, BacA, argR, gyrA, MarA, MdtA…	64	64	16	8	128	8	2	2	1	16	4	0.5
Escherichia coli	648	Col(MG828), IncN, rep_cluster_1778, IncY	OXA-1	CTX-M-15		ampC	-73(C->T), -28(G->A), 34(G->A), 81(G->A)		parC, MarR, cusF, AcrA, Tet(A), AcrF, MdtB, CRP, MdfA, RosB, MdtN, EmrK, YbtP, MdtC, PmrF, H-NS, PmrE, CatB3, AAC(3)-IIc, AcrB, MacA, EmrE, KdpE, ampC, AcrE, AcrS, ampR, MdtM, CTX-M-15, GadW, OXA-1, TmrB, parE, BaeR, EmrB, SoxR, gspA, EmrY, EmrA, Rpsl, GlpT, EmrD, MsbA, YojI, MdtH, GadX, PmrC, MdtO, CyaA, PatA, AcrD, Mph(B), MdtP, ampH, MdtF, mdlB, BaeS, CpxA, yheI, MsrB, YbtQ, cusR, EvgA, PmrL, …	8	64	8	4	128	8	32	2	1	16	16	0.5
Escherichia coli	648	ColRNAI_rep_cluster_1987,rep_cluster_2335,rep_cluster_2358, Col(BS512), IncFIA, IncFIB, rep_cluster_1778, IncFIA,IncFIC, IncY	OXA-1	CTX-M-15		ampC	-73(C->T), -28(G->A), 34(G->A), 81(G->A)	aadA5, CatB3, Vga(C), Tet(A), Sul2, Mph(A), APH(3'')-Ib, APH(6)-Id, CTX-M-15, srpC, OXA-1, AAC(6')-Ib-cr, Sul1, Dfr	parC, MdtB, EmrB, APH(3'')-Ib, AcrD, ampH, MarR, EvgS, ErmB, MdfA, H-NS, Dfr, PmrE, CatB3, AcrB, Sul2, AcrE, ampR, MdtM, CTX-M-15, GadW, parE, EmrD, MsbA, MdtH, PmrC, MdtO, CyaA, PatA, MdtF, CpxA, YbtQ, PmrL, cusF, aadA5, Tet(A), AcrF, CRP, Sul1, MacA, KdpE, BaeR, EmrY, EmrA, Rpsl, Mph(A), GadX, APH(6)-Id, Mph(B), MdtP, yheI, EvgA, argR, gyrA, MarA, MdtE, AcrA, RosB, MdtN, EmrK, YbtP, MdtC, PmrF,…	32	4	8	8	128	8	2	2	1	16	16	8
Escherichia coli	648	IncFII, ColRNAI_rep_cluster_1857,rep_cluster_2350, IncFIA,IncFII, IncFIB, rep_cluster_1778, IncX1	OXA-1	CTX-M-15		ampC	-73(C->T), -28(G->A), 34(G->A), 81(G->A)	Tet(B), Sul1, aadA5, Vga(C), tetC, Mph(A), srpC, MacB, Dfr	parC, MdtB, EmrB, AcrD, ampH, MarR, EvgS, MdfA, H-NS, Dfr, PmrE, CatB3, AcrB, AcrE, ampR, MdtM, CTX-M-15, GadW, parE, EmrD, MsbA, MdtH, PmrC, MdtO, CyaA, PatA, MdtF, CpxA, YbtQ, PmrL, cusF, aadA5, Tet(A), tetC, AcrF, CRP, Sul1, MacA, KdpE, BaeR, EmrY, EmrA, Rpsl, Mph(A), GadX, Mph(B), MdtP, yheI, EvgA, argR, gyrA, MarA, MdtE, AcrA, RosB, MdtN, EmrK, YbtP, MdtC, PmrF, EmrE, ampC, CatI, AcrS, srpC,…	64	64	32	16	128	8	2	2	1	16	16	8
Escherichia coli	648	rep_cluster_2150, rep_cluster_2350,rep_cluster_2370, Col(BS512), rep_cluster_488, IncFIB, IncFIA, rep_cluster_1778	OXA-1	CTX-M-15		ampC	-73(C->T), -28(G->A), 34(G->A), 81(G->A)		parC, MarR, cusF, AcrA, AcrF, EvgS, MdtB, CRP, MdfA, RosB, MdtN, EmrK, YbtP, MdtC, PmrF, H-NS, PmrE, CatB3, AAC(3)-IIc, AcrB, MacA, EmrE, KdpE, ampC, AcrE, AcrS, ampR, MdtM, CTX-M-15, GadW, OXA-1, TmrB, parE, BaeR, EmrB, SoxR, gspA, EmrY, EmrA, Rpsl, GlpT, EmrD, MsbA, YojI, MdtH, GadX, TEM-1, PmrC, MdtO, CyaA, PatA, AcrD, Mph(B), MdtP, ampH, MdtF, mdlB, BaeS, CpxA, yheI, MsrB, PhoQ, YbtQ, cusR, E…	64	64	64	Not reported	128	8	32	2	1	16	16	0.5
Escherichia coli	1722	Col(MG828), Col(BS512), IncFIA, IncFIB, IncI2			DHA-1	ampC	-73(C->T), -28(G->A), 58(C->T), 81(G->A)	Sul1, DHA-1, Tet(A), Sul2, Mph(A), APH(3'')-Ib, APH(6)-Id, QnrB4, srpC, TmrB, AAC(3)-IIa, MacB, Dfr	parC, MdtB, UhpT, TmrB, EmrB, APH(3'')-Ib, AcrD, ampH, AAC(3)-IIa, MarR, EvgS, MdfA, H-NS, Dfr, PmrE, AcrB, DHA-1, Sul2, AcrE, ampR, MdtM, GadW, EmrD, MsbA, MdtH, PmrC, MdtO, CyaA, PatA, MdtF, CpxA, YbtQ, PmrL, cusF, Tet(A), AcrF, CRP, Sul1, MacA, KdpE, BaeR, EmrY, EmrA, Rpsl, Mph(A), GadX, APH(6)-Id, Mph(B), MdtP, yheI, QnrB4, EvgA, argR, MarA, MdtE, AcrA, RosB, MdtN, EmrK, YbtP, MdtC, PmrF, Emr…	8	64	4	64	2	0.5	32	2	1	16	16	8
Escherichia coli	648	IncFII, Col(MG828), Col156, rep_cluster_1704, IncFIA,IncFII, IncFIB, rep_cluster_1778		CTX-M-14		ampC	-73(C->T), -28(G->A), 81(G->A)	Tet(B), Sul1, aadA5, Vga(C), tetC, Mph(A), CTX-M-14, srpC, MacB, Dfr	parC, MdtB, EmrB, AcrD, ampH, MarR, EvgS, cycA, MdfA, H-NS, Dfr, PmrE, AcrB, AcrE, CTX-M-14, ampR, MdtM, GadW, parE, EmrD, MsbA, MdtH, PmrC, MdtO, CyaA, PatA, MdtF, CpxA, YbtQ, PmrL, cusF, aadA5, tetC, AcrF, CRP, Sul1, MacA, KdpE, BaeR, EmrY, EmrA, Rpsl, Mph(A), GadX, Mph(B), MdtP, yheI, EvgA, argR, gyrA, MarA, MdtE, AcrA, RosB, MdtN, EmrK, YbtP, MdtC, PmrF, EmrE, ampC, AcrS, srpC, SoxR, gspA, Gl…	8	64	8	16	128	8	2	2	1	16	4	8
Escherichia coli	648	IncFII, rep_cluster_2335,rep_cluster_2358, Col(BS512), Col156, IncFIB, rep_cluster_1778, IncFIA, rep_cluster_1451, rep_cluster_2350		CTX-M-27		ampC	-73(C->T), -28(G->A), 81(G->A)	Tet(B), Sul1, aadA5, Vga(C), tetC, Mph(A), TEM-1, APH(3'')-Ib, APH(6)-Id, srpC, CTX-M-27, MacB, Dfr	parC, MdtB, EmrB, APH(3'')-Ib, AcrD, ampH, MarR, EvgS, MdfA, CTX-M-27, H-NS, Dfr, PmrE, AcrB, AcrE, ampR, MdtM, GadW, parE, EmrD, MsbA, MdtH, PmrC, MdtO, CyaA, PatA, MdtF, CpxA, YbtQ, PmrL, cusF, aadA5, tetC, AcrF, CRP, Sul1, MacA, KdpE, BaeR, EmrY, EmrA, Rpsl, Mph(A), GadX, TEM-1, APH(6)-Id, Mph(B), MdtP, yheI, EvgA, argR, gyrA, MarA, MdtE, AcrA, RosB, MdtN, EmrK, YbtP, MdtC, PmrF, EmrE, ampC, A…	8	64	4	4	128	8	2	2	1	16	4	8
Escherichia coli	354	IncI-gamma/K1, -			CMY-59	ampC	-73(C->T), -28(G->A), 81(G->A)	sugE, CMY-59	parC, MarR, cusF, AcrA, EvgS, MdtB, CRP, MdfA, RosB, MdtN, EmrK, MdtC, PmrF, H-NS, PmrE, sugE, UhpT, MacA, AcrB, KdpE, ampC, AcrE, AcrS, ampR, MdtM, GadW, parE, BaeR, EmrB, SoxR, EmrY, gspA, EmrA, Rpsl, GlpT, EmrD, MsbA, YojI, MdtH, GadX, PmrC, MdtO, CyaA, CMY-59, AcrD, PatA, MdtP, Mph(B), ampH, MdtF, mdlB, BaeS, CpxA, yheI, MsrB, PhoQ, cusR, EvgA, PmrL, BacA, argR, gyrA, MarA, MdtA, MdtG, TolC, …	16	64	4	64	64	8	2	2	1	16	4	0.5
Escherichia coli	429	IncK2/Z, IncFIC,rep_cluster_2244, rep_cluster_2358,rep_cluster_2370, rep_cluster_1778,rep_cluster_1778, rep_cluster_2313, IncFIB, rep_cluster_2350,rep_cluster_2350			CMY-59	ampC	-73(C->T), -28(G->A), 81(G->A)	sugE, Vga(C), Tet(A), ANT(3'')-IIa, CMY-59, AAC(3)-VIa, Sul1	parC, MarR, cusF, AcrA, Tet(A), AcrF, EvgS, MdtB, CRP, MdfA, RosB, MdtN, EmrK, YbtP, MdtC, PmrF, H-NS, ANT(3'')-IIa, PmrE, sugE, UhpT, Sul1, MacA, AcrB, EmrE, KdpE, ampC, AcrE, AcrS, ampR, GadW, BaeR, EmrB, SoxR, EmrY, gspA, EmrA, Rpsl, GlpT, EmrD, Vga(C), MsbA, MdtH, YojI, GadX, PmrC, MdtO, CMY-59, AcrD, PatA, MdtP, ampH, MdtF, mdlB, BaeS, CpxA, yheI, MsrB, PhoQ, YbtQ, cusR, EvgA, PmrL, BacA, ar…	8	64	4	32	8	0.5	32	2	1	16	4	0.5
Escherichia coli	648	Col(MG828)			CMY-59	ampC	-73(C->T), -28(G->A), 81(G->A)	Tet(B), tetC, CMY-59, Tet(D)	parC, MarR, cusF, AcrA, tetC, AcrF, EvgS, MdtB, CRP, MdfA, RosB, MdtN, EmrK, YbtP, MdtC, PmrF, H-NS, PmrE, MacA, AcrB, EmrE, Sul2, KdpE, AcrE, ampC, AcrS, ampR, MdtM, GadW, BaeR, EmrB, SoxR, EmrY, gspA, EmrA, Rpsl, GlpT, EmrD, MsbA, YojI, MdtH, GadX, PmrC, MdtO, CyaA, CMY-59, Tet(D), AcrD, MdtP, PatA, Mph(B), ampH, MdtF, mdlB, Tet(B), BaeS, CpxA, yheI, MsrB, PhoQ, YbtQ, cusR, EvgA, PmrL, BacA, ar…	16	64	4	64	64	0.5	2	2	1	16	4	0.5
Escherichia coli	648	IncFIA,IncFIC, Col(MG828)			CMY-59	ampC	-73(C->T), -28(G->A), 81(G->A)	sugE, CMY-59	parC, MarR, cusF, AcrA, tetC, AcrF, EvgS, MdtB, CRP, MdfA, RosB, MdtN, EmrK, YbtP, MdtC, PmrF, H-NS, PmrE, sugE, MacA, AcrB, EmrE, Sul2, KdpE, AcrE, ampC, AcrS, ampR, MdtM, GadW, BaeR, EmrB, SoxR, EmrY, gspA, EmrA, Rpsl, GlpT, EmrD, MsbA, YojI, MdtH, GadX, PmrC, MdtO, CyaA, CMY-59, Tet(D), AcrD, MdtP, PatA, Mph(B), ampH, MdtF, mdlB, Tet(B), BaeS, CpxA, yheI, MsrB, PhoQ, YbtQ, cusR, EvgA, PmrL, Ba…	32	64	4	64	64	0.5	2	2	1	16	4	0.5
Escherichia coli	457	ColRNAI_rep_cluster_1857, Col(MG828), ColRNAI_rep_cluster_1857,rep_cluster_2350, ColpVC, rep_cluster_1778, IncFIB,IncI-gamma/K1, IncY				ampC, CMY-59	-73(C->T), -28(G->A), 81(G->A)	TEM-1	parC, MarR, cusF, AcrA, AcrF, EvgS, MdtB, CRP, MdfA, RosB, MdtN, EmrK, MdtC, PmrF, H-NS, PmrE, UhpT, MacA, AcrB, KdpE, ampC, AcrE, AcrS, ampR, MdtM, GadW, BaeR, EmrB, SoxR, EmrY, gspA, EmrA, Rpsl, GlpT, EmrD, MsbA, YojI, MdtH, GadX, TEM-1, PmrC, MdtO, CyaA, CMY-59, AcrD, PatA, MdtP, Mph(B), ampH, MdtF, mdlB, BaeS, CpxA, yheI, MsrB, PhoQ, cusR, EvgA, PmrL, BacA, argR, MarA, MdtA, MdtG, TolC, MdtE	8	64	4	64	16	0.5	2	2	1	16	4	0.5
Escherichia coli	998	IncFII, IncFIB	OXA-1	CTX-M-15		ampC	-73(C->T), 42(G->N), 43(T->N), 44(A->N), 45(T->N), 46(G->N), 63(T->C), 81(G->A)	DfrA14, SilA, CatB3, QnrB1, AAC(3)-IIc, SilC, Tet(A), Sul2, APH(3'')-Ib, TEM-1, APH(6)-Id, CTX-M-15, OXA-1, TmrB, AAC(6')-Ib-cr, SilB	parC, SilA, MdtB, TmrB, EmrB, APH(3'')-Ib, AcrD, ampH, MarR, EvgS, MdfA, H-NS, PmrE, CatB3, AcrB, Sul2, AcrE, ampR, CTX-M-15, GadW, QnrB1, EmrD, MsbA, MdtH, PmrC, MdtO, PatA, MdtF, DfrA14, CpxA, YbtQ, PmrL, cusF, Tet(A), AcrF, CRP, AAC(3)-IIc, MacA, SilC, KdpE, BaeR, EmrY, EmrA, Rpsl, GadX, TEM-1, APH(6)-Id, MdtP, yheI, EvgA, argR, MarA, MdtE, AcrA, RosB, MdtN, EmrK, YbtP, MdtC, PmrF, EmrE, ampC,…	32	64	8	4	128	0.5	32	2	1	16	16	8
Escherichia coli	141	IncFIA, IncFIB		CTX-M-27		ampC	-73(C->T), 6(C->N), 44(A->N), 57(C->N), 60(A->N), 63(T->C), 81(G->A)	Sul1, aadA5, Tet(A), Mph(A), TEM-1, APH(6)-Id, CTX-M-27, MacB, Dfr	parC, MarR, cusF, aadA5, AcrA, Tet(A), AcrF, EvgS, MdtB, CRP, MdfA, CTX-M-27, RosB, EmrK, MdtN, YbtP, MdtC, PmrF, Dfr, H-NS, PmrE, Sul1, AAC(3)-IIc, AcrB, MacA, EmrE, KdpE, ampC, AcrE, AcrS, ampR, GadW, TmrB, BaeR, EmrB, SoxR, gspA, EmrY, EmrA, Rpsl, GlpT, EmrD, MsbA, YojI, MdtH, Mph(A), GadX, TEM-1, APH(6)-Id, PmrC, MdtO, PatA, AcrD, MdtP, ampH, MacB, mdlB, MdtF, BaeS, CpxA, yheI, MsrB, PhoQ, Yb…	8	64	4	4	128	0.5	32	2	1	16	16	8
Escherichia coli	12	IncI1/B/O, IncFIA,IncFIC		CTX-M-15		ampC	-73(C->T), 63(T->C), 81(G->A)	CTX-M-15, TEM-1	parC, MarR, cusF, AcrA, AcrF, EvgS, MdtB, CRP, MdfA, RosB, MdtN, EmrK, YbtP, MdtC, PmrF, H-NS, PmrE, MacA, AcrB, EmrE, KdpE, ampC, AcrE, AcrS, ampR, MdtM, CTX-M-15, GadW, BaeR, EmrB, SoxR, EmrY, gspA, EmrA, Rpsl, GlpT, EmrD, MsbA, YojI, MdtH, GadX, TEM-1, PmrC, MdtO, PatA, AcrD, MdtP, ampH, MdtF, mdlB, BaeS, CpxA, yheI, MsrB, PhoQ, YbtQ, cusR, EvgA, PmrL, BacA, argR, MarA, MdtA, MdtG, TolC, MdtE	16	64	8	4	128	0.5	2	2	1	16	4	0.5
Escherichia coli	491	IncFIA, rep_cluster_1778, ColRNAI_rep_cluster_1857,rep_cluster_2350				CMY-59	-73(C->T), 63(T->C), 81(G->A)		parC, MarR, cusF, AcrA, AcrF, EvgS, MdtB, CRP, MdfA, RosB, MdtN, EmrK, YbtP, MdtC, PmrF, H-NS, PmrE, sugE, MacA, AcrB, EmrE, KdpE, ampC, AcrE, AcrS, ampR, GadW, BaeR, EmrB, SoxR, EmrY, EmrA, Rpsl, GlpT, EmrD, MsbA, YojI, MdtH, GadX, PmrC, MdtO, CMY-59, AcrD, PatA, MdtP, ampH, MdtF, mdlB, BaeS, CpxA, yheI, MsrB, PhoQ, YbtQ, cusR, EvgA, PmrL, BacA, argR, MarA, MdtA, MdtG, TolC, MdtE	8	64	4	64	32	0.5	2	2	1	16	4	0.5
Escherichia coli	636	rep_cluster_2350, rep_cluster_1778, Col(BS512)		CTX-M-15		ampC	-73(C->T), 81(G->A)		parC, cusF, Sat2, AcrA, AcrF, EvgS, MdtB, CRP, MdfA, RosB, MdtN, EmrK, YbtP, MdtC, PmrF, H-NS, ANT(3'')-IIa, PmrE, MacA, AcrB, EmrE, KdpE, ampC, AcrE, AcrS, ampR, MdtM, CTX-M-15, GadW, BaeR, EmrB, SoxR, EmrY, gspA, EmrA, Rpsl, GlpT, EmrD, MsbA, YojI, MdtH, GadX, DfrA1, PmrC, MdtO, PatA, AcrD, MdtP, ampH, MdtF, mdlB, BaeS, CpxA, yheI, MsrB, PhoQ, YbtQ, cusR, EvgA, PmrL, BacA, argR, gyrA, MdtA, Mdt…	16	64	4	4	64	0.5	2	2	1	16	4	8
Escherichia coli	636	IncFII, Col(MG828), Col(BS512), ColRNAI_rep_cluster_1987, IncFIA,IncFII, IncFIB, rep_cluster_1778, rep_cluster_2350, IncQ1		CTX-M-15		ampC	-73(C->T), 81(G->A)	Tet(B), Vga(C), tetC, Sul2, TEM-1, APH(3'')-Ib, APH(6)-Id, Tet(D), MacB	parC, MdtB, EmrB, APH(3'')-Ib, AcrD, ampH, MarR, Sat2, EvgS, MdfA, H-NS, PmrE, AcrB, Sul2, AcrE, ampR, MdtM, CTX-M-15, GadW, EmrD, MsbA, MdtH, PmrC, MdtO, PatA, Tet(D), MdtF, CpxA, YbtQ, PmrL, cusF, tetC, AcrF, CRP, MacA, KdpE, BaeR, EmrY, EmrA, Rpsl, GadX, TEM-1, DfrA1, APH(6)-Id, MdtP, yheI, EvgA, argR, MarA, gyrA, MdtE, AcrA, RosB, MdtN, EmrK, YbtP, MdtC, PmrF, ANT(3'')-IIa, EmrE, ampC, AcrS, …	16	64	8	8	64	0.5	2	2	1	16	4	8
Escherichia coli	636	IncFII, rep_cluster_2350,rep_cluster_2370, Col(BS512), Col156, ColRNAI_rep_cluster_1987,rep_cluster_2373, IncFIB, IncFIA, rep_cluster_1778, IncI2, IncQ1		CTX-M-15		ampC	-73(C->T), 81(G->A)	Tet(B), Vga(C), tetC, Sul2, TEM-1, APH(3'')-Ib, APH(6)-Id, Tet(D), MacB	parC, MdtB, EmrB, APH(3'')-Ib, AcrD, ampH, MarR, Sat2, EvgS, ErmB, MdfA, H-NS, PmrE, AcrB, Sul2, AcrE, ampR, MdtM, CTX-M-15, GadW, parE, EmrD, MsbA, MdtH, PmrC, MdtO, PatA, Tet(D), MdtF, CpxA, YbtQ, PmrL, cusF, tetC, AcrF, CRP, MacA, KdpE, BaeR, EmrY, EmrA, Rpsl, Mph(A), GadX, TEM-1, DfrA1, APH(6)-Id, MdtP, yheI, EvgA, argR, gyrA, MarA, MdtE, AcrA, RosB, MdtN, EmrK, YbtP, MdtC, PmrF, ANT(3'')-IIa…	64	64	16	4	128	8	2	2	1	16	4	8
Escherichia coli	636	rep_cluster_2131, Col(BS512), ColRNAI_rep_cluster_1987,rep_cluster_2373, rep_cluster_1778, rep_cluster_2401, rep_cluster_2350		CTX-M-15		ampC	-73(C->T), 81(G->A)		parC, MarR, cusF, Sat2, AcrA, AcrF, EvgS, MdtB, CRP, MdfA, RosB, MdtN, EmrK, YbtP, MdtC, PmrF, H-NS, ANT(3'')-IIa, PmrE, MacA, AcrB, EmrE, KdpE, ampC, AcrE, AcrS, ampR, MdtM, CTX-M-15, GadW, BaeR, EmrB, SoxR, EmrY, gspA, EmrA, Rpsl, GlpT, EmrD, MsbA, YojI, MdtH, GadX, DfrA1, PmrC, MdtO, PatA, AcrD, MdtP, ampH, MdtF, mdlB, BaeS, CpxA, yheI, MsrB, PhoQ, YbtQ, cusR, EvgA, PmrL, BacA, argR, MarA, gyr…	16	64	8	8	128	8	2	2	1	16	4	8
Escherichia coli	73	rep_cluster_2131, IncFIB, Col(MP18), IncFIA,IncFIC		CTX-M-27		ampC	-73(C->T), 81(G->A)	CTX-M-27, MacB	parC, MarR, cusF, AcrA, AcrF, EvgS, MdtB, CRP, MdfA, CTX-M-27, RosB, EmrK, MdtN, YbtP, MdtC, PmrF, H-NS, PmrE, MacA, AcrB, EmrE, KdpE, ampC, AcrE, AcrS, ampR, GadW, BaeR, EmrB, SoxR, EmrY, gspA, EmrA, Rpsl, GlpT, EmrD, MsbA, YojI, MdtH, GadX, PmrC, MdtO, PatA, AcrD, MdtP, ampH, MacB, mdlB, MdtF, BaeS, CpxA, yheI, MsrB, PhoQ, YbtQ, cusR, EvgA, PmrL, BacA, argR, MarA, MdtA, MdtG, TolC, MdtE	8	64	4	4	128	0.5	2	2	1	16	4	0.5
Escherichia coli	73	rep_cluster_2131, Col(MG828), IncFIB, IncFIA		CTX-M-27		ampC	-73(C->T), 81(G->A)	Sul1, aadA5, Tet(A), Sul2, Mph(A), APH(3'')-Ib, APH(6)-Id, srpC, CTX-M-27, MacB, Dfr	parC, MarR, cusF, aadA5, AcrA, Tet(A), AcrF, EvgS, MdtB, CRP, MdfA, CTX-M-27, RosB, EmrK, MdtN, YbtP, MdtC, PmrF, Dfr, H-NS, PmrE, Sul1, MacA, AcrB, EmrE, Sul2, KdpE, AcrE, ampC, AcrS, ampR, srpC, GadW, BaeR, EmrB, SoxR, gspA, EmrY, EmrA, Rpsl, GlpT, EmrD, MsbA, YojI, MdtH, APH(3'')-Ib, Mph(A), GadX, APH(6)-Id, PmrC, MdtO, PatA, AcrD, MdtP, ampH, MacB, mdlB, MdtF, BaeS, CpxA, yheI, MsrB, PhoQ, Yb…	8	64	4	4	128	0.5	2	2	1	16	4	8
Escherichia coli	-	IncFII, Col(BS512), ColRNAI_rep_cluster_1987,rep_cluster_2373, rep_cluster_2350,rep_cluster_2350, IncFIA,IncFII, IncFIB, rep_cluster_1778, IncFIA,IncFIC, IncQ1		CTX-M-15		ampC	-73(C->T), 81(G->A)	Tet(B), Vga(C), tetC, Sul2, TEM-1, APH(3'')-Ib, APH(6)-Id, Tet(D), MacB	parC, MdtB, EmrB, APH(3'')-Ib, AcrD, ampH, MarR, Sat2, EvgS, MdfA, H-NS, PmrE, AcrB, Sul2, AcrE, ampR, MdtM, CTX-M-15, GadW, EmrD, MsbA, MdtH, MdtO, PatA, Tet(D), MdtF, CpxA, YbtQ, PmrL, cusF, tetC, AcrF, CRP, MacA, KdpE, BaeR, EmrY, EmrA, Rpsl, GadX, TEM-1, DfrA1, APH(6)-Id, MdtP, yheI, EvgA, argR, MarA, gyrA, MdtE, AcrA, RosB, MdtN, EmrK, YbtP, MdtC, PmrF, ANT(3'')-IIa, EmrE, ampC, AcrS, SoxR, …	16	64	4	4	32	0.5	2	2	1	16	4	8
Escherichia coli	405	rep_cluster_2131, IncFIB, IncFIA, rep_cluster_1778, IncFIA,IncFIC, IncY	OXA-1	CTX-M-15		ampC	-76(G->A), 22(C->T), 26(T->G), 27(A->T), 32(G->A), 70(C->T)	Tet(B), Sul1, aadA5, tetC, Mph(A), CTX-M-15, Tet(D), MacB, Dfr	parC, MdtB, TmrB, EmrB, AcrD, ampH, MarR, EvgS, cycA, MdfA, H-NS, Dfr, PmrE, CatB3, AcrB, AcrE, CTX-M-15, GadW, parE, EmrD, MsbA, MdtH, PmrC, MdtO, CyaA, PatA, Tet(D), MdtF, CpxA, YbtQ, PmrL, cusF, aadA5, tetC, AcrF, CRP, Sul1, AAC(3)-IIc, MacA, KdpE, BaeR, EmrY, EmrA, Rpsl, Mph(A), GadX, Mph(B), MdtP, EvgA, argR, gyrA, MarA, MdtE, AcrA, RosB, MdtN, EmrK, YbtP, MdtC, PmrF, EmrE, ampC, AcrS, OXA-1…	64	64	64	32	128	8	32	2	1	16	16	8
Escherichia coli	405	IncFIB, IncFIA, IncFIA,IncFIC, IncHI1B	OXA-1	CTX-M-15		ampC	-76(G->A), 22(C->T), 26(T->G), 27(A->T), 32(G->A), 70(C->T)	Tet(B), Sul1, aadA5, CatB3, Vga(C), tetC, CTX-M-15, OXA-1, Tet(D), AAC(6')-Ib-cr, MacB, Dfr	parC, MdtB, EmrB, AcrD, ampH, MarR, EvgS, cycA, MdfA, H-NS, Dfr, PmrE, CatB3, AcrB, AcrE, CTX-M-15, GadW, parE, EmrD, MsbA, MdtH, PmrC, MdtO, CyaA, PatA, Tet(D), MdtF, CpxA, YbtQ, PmrL, cusF, aadA5, tetC, AcrF, CRP, Sul1, MacA, KdpE, BaeR, EmrY, EmrA, Rpsl, GadX, Mph(B), MdtP, EvgA, argR, gyrA, MarA, MdtE, AcrA, RosB, MdtN, EmrK, YbtP, MdtC, PmrF, EmrE, ampC, AcrS, OXA-1, SoxR, gspA, GlpT, Vga(C)…	64	64	64	32	128	8	2	2	1	16	16	8
Escherichia coli	405	IncFIB, IncFIA, IncFIA,IncFIC, IncHI1B	OXA-1	CTX-M-15		ampC	-76(G->A), 22(C->T), 26(T->G), 32(G->A), 70(C->T)	Tet(B), Sul1, aadA5, CatB3, Vga(C), tetC, Mph(A), CTX-M-15, OXA-1, Tet(D), AAC(6')-Ib-cr, MacB, Dfr	parC, MdtB, EmrB, AcrD, ampH, MarR, EvgS, cycA, MdfA, H-NS, Dfr, PmrE, CatB3, AcrB, AcrE, CTX-M-15, GadW, parE, EmrD, MsbA, MdtH, PmrC, MdtO, CyaA, PatA, Tet(D), MdtF, CpxA, YbtQ, PmrL, cusF, aadA5, tetC, AcrF, CRP, Sul1, MacA, KdpE, BaeR, EmrY, EmrA, Rpsl, Mph(A), GadX, Mph(B), MdtP, EvgA, argR, gyrA, MarA, MdtE, AcrA, RosB, MdtN, EmrK, YbtP, MdtC, PmrF, EmrE, ampC, AcrS, OXA-1, SoxR, gspA, GlpT…	64	64	16	32	128	8	2	2	1	16	8	8
Escherichia coli	405	IncK2/Z, IncFII, rep_cluster_2131, Col(MG828), rep_cluster_2350,rep_cluster_2370, Col(BS512), IncFIA,IncFII, IncFIB	OXA-1	CTX-M-15		ampC	-76(G->A), 22(C->T), 26(T->G), 32(G->A), 70(C->T)	Sul1, aadA5, Tet(A), Sul2, Mph(A), APH(3'')-Ib, APH(6)-Id, CTX-M-15, srpC, TmrB, MacB, Dfr	parC, MdtB, TmrB, EmrB, APH(3'')-Ib, AcrD, ampH, MarR, EvgS, cycA, MdfA, H-NS, Dfr, PmrE, CatB3, AcrB, Sul2, AcrE, CTX-M-15, GadW, parE, EmrD, MsbA, MdtH, PmrC, MdtO, CyaA, PatA, MdtF, CpxA, YbtQ, PmrL, cusF, aadA5, Tet(A), AcrF, CRP, Sul1, AAC(3)-IIc, MacA, KdpE, BaeR, EmrY, EmrA, Rpsl, Mph(A), GadX, APH(6)-Id, Mph(B), MdtP, yheI, EvgA, argR, gyrA, MarA, MdtE, AcrA, RosB, MdtN, EmrK, YbtP, MdtC,…	64	64	32	8	128	8	32	2	1	16	16	8
Escherichia coli	405	IncFII, IncFIA,IncFII, IncFIB, IncQ1, IncHI1B	OXA-1	CTX-M-15		ampC	-76(G->A), 22(C->T), 26(T->G), 32(G->A), 70(C->T)	Tet(B), aadA5, CatB3, Vga(C), Sul2, Mph(A), TEM-1, tetC, APH(3'')-Ib, APH(6)-Id, CTX-M-15, OXA-1, TmrB, AAC(6')-Ib-cr, Tet(D), AAC(3)-IIa, Sul1, Dfr	parC, MdtB, TmrB, EmrB, APH(3'')-Ib, AcrD, ampH, AAC(3)-IIa, MarR, EvgS, cycA, MdfA, H-NS, Dfr, PmrE, CatB3, AcrB, Sul2, AcrE, CTX-M-15, GadW, parE, EmrD, MsbA, MdtH, PmrC, MdtO, CyaA, PatA, Tet(D), MdtF, CpxA, YbtQ, PmrL, cusF, aadA5, tetC, AcrF, CRP, Sul1, MacA, KdpE, BaeR, EmrY, EmrA, Rpsl, Mph(A), GadX, TEM-1, APH(6)-Id, Mph(B), MdtP, EvgA, argR, gyrA, MarA, MdtE, AcrA, RosB, MdtN, EmrK, YbtP…	64	64	64	64	128	8	32	2	1	64	16	8
Escherichia coli	405	IncFIA,IncFII, IncFIB,IncFII, IncQ1, IncHI1B	OXA-1	CTX-M-55		ampC	-76(G->A), 22(C->T), 26(T->G), 32(G->A), 70(C->T)	Tet(B), aadA5, Vga(C), Sul2, Mph(A), TEM-1, tetC, APH(3'')-Ib, APH(6)-Id, CTX-M-55, OXA-1, TmrB, Tet(D), AAC(3)-IIa, Sul1, Dfr	parC, MdtB, TmrB, EmrB, APH(3'')-Ib, AcrD, ampH, AAC(3)-IIa, MarR, EvgS, cycA, MdfA, H-NS, Dfr, PmrE, AcrB, Sul2, AcrE, GadW, parE, EmrD, MsbA, MdtH, PmrC, MdtO, CyaA, PatA, Tet(D), MdtF, CpxA, YbtQ, PmrL, cusF, aadA5, tetC, AcrF, CRP, Sul1, MacA, KdpE, CTX-M-55, BaeR, EmrY, EmrA, Rpsl, Mph(A), GadX, TEM-1, APH(6)-Id, Mph(B), MdtP, EvgA, argR, gyrA, MarA, MdtE, AcrA, RosB, MdtN, EmrK, YbtP, MdtC,…	64	64	64	32	128	8	32	2	1	32	16	8
Escherichia coli	405	rep_cluster_2131, Col(MG828), Col(BS512), IncFIB,IncFII, IncFIA, rep_cluster_2350, IncHI1B		CTX-M-15		ampC	-76(G->A), 22(C->T), 26(T->G), 32(G->A), 70(C->T)	Sul1, aadA5, Tet(A), Sul2, Mph(A), APH(3'')-Ib, APH(6)-Id, srpC, MacB, Dfr	parC, MdtB, EmrB, APH(3'')-Ib, AcrD, ampH, MarR, EvgS, cycA, MdfA, H-NS, Dfr, PmrE, AcrB, Sul2, AcrE, CTX-M-15, GadW, parE, EmrD, MsbA, MdtH, PmrC, MdtO, CyaA, PatA, MdtF, CpxA, YbtQ, PmrL, cusF, aadA5, Tet(A), AcrF, CRP, Sul1, MacA, KdpE, BaeR, EmrY, EmrA, Rpsl, Mph(A), GadX, APH(6)-Id, Mph(B), MdtP, yheI, EvgA, argR, gyrA, MarA, MdtE, AcrA, RosB, MdtN, EmrK, YbtP, MdtC, PmrF, EmrE, ampC, AcrS, …	16	64	8	8	128	8	2	2	1	16	4	8
Escherichia coli	144	rep_cluster_2131, rep_cluster_488, IncFIB, IncFIA, IncI2, rep_cluster_2350		CTX-M-15		ampC	-88(C->T), -73(C->T), 63(T->C), 81(G->A)	CTX-M-15, TEM-1, MacB	parC, MarR, cusF, AcrA, AcrF, EvgS, MdtB, cycA, CRP, MdfA, RosB, MdtN, EmrK, YbtP, MdtC, PmrF, H-NS, PmrE, UhpT, MacA, AcrB, EmrE, Sul2, KdpE, AcrE, ampC, AcrS, ampR, MdtM, CTX-M-15, GadW, BaeR, EmrB, SoxR, gspA, EmrY, EmrA, Rpsl, GlpT, EmrD, MsbA, YojI, MdtH, GadX, TEM-1, PmrC, MdtO, PatA, AcrD, MdtP, ampH, MacB, mdlB, MdtF, BaeS, CpxA, DfrA8, yheI, MsrB, PhoQ, YbtQ, cusR, EvgA, PmrL, BacA, argR…	16	64	8	4	128	0.5	2	2	1	16	4	8
Escherichia coli	1431	IncFIC,rep_cluster_2244, IncFIB, IncI-gamma/K1, IncY		CTX-M-55		ampC	-88(C->T), -82(A->G), -18(G->A), -1(C->T)	aadA5, Sul3, Vga(C), QacL, FloR, Tet(A), CTX-M-55, EstX-Sat1, ANT(3'')-IIa, Dfr	parC, APH(3')-Ia, QacL, MdtB, TmrB, EmrB, Sul3, AcrD, ampH, FloR, MarR, EvgS, cycA, MdfA, H-NS, Dfr, PmrE, AcrB, AcrE, MdtM, GadW, parE, MsbA, EmrD, MdtH, PmrC, MdtO, PatA, MdtF, CpxA, PmrL, cusF, aadA5, Tet(A), AcrF, CRP, AAC(3)-IIc, MacA, KdpE, CTX-M-55, BaeR, EmrY, EmrA, Rpsl, GadX, Mph(B), MdtP, EstX-Sat1, yheI, EvgA, argR, gyrA, MarA, MdtE, AcrA, RosB, MdtN, EmrK, MdtC, PmrF, ANT(3'')-IIa, A…	64	64	64	8	128	8	32	2	1	16	8	8
Escherichia coli	154	IncFII, IncN, IncFIB, IncFIB,IncFII,IncI1		CTX-M-15		ampC	-88(C->T), -82(A->G), -18(G->A), -1(C->T)	DfrA14, SilA, QnrB1, AAC(3)-IIc, SilC, CTX-M-15, TmrB, SilB	parC, MarR, cusF, SilA, AcrA, AcrF, EvgS, MdtB, cycA, CRP, MdfA, RosB, MdtN, EmrK, MdtC, PmrF, H-NS, PmrE, AAC(3)-IIc, AcrB, MacA, SilC, EmrE, KdpE, AcrE, AcrS, MdtM, CTX-M-15, GadW, TmrB, BaeR, EmrB, SoxR, EmrY, EmrA, Rpsl, QnrB1, GlpT, MsbA, YojI, EmrD, MdtH, GadX, PmrC, MdtO, PatA, AcrD, Mph(B), MdtP, ampH, MdtF, mdlB, DfrA14, BaeS, CpxA, SilB, yheI, MsrB, PhoQ, ampC, cusR, EvgA, PmrL, BacA, a…	32	64	16	4	128	0.5	32	2	1	16	8	8
Escherichia coli	162	Col(MG828), Col(IMGS31), Col156, rep_cluster_2175, rep_cluster_1778, rep_cluster_2401, IncI-gamma/K1, rep_cluster_2350		CTX-M-15		ampC	-88(C->T), -82(A->G), -18(G->A), -1(C->T)	Sul2, TEM-1, qacEdelta1, DfrA1, QnrS7, CTX-M-15, ANT(3'')-IIa	parC, MarR, cusF, AcrA, AcrF, MdtB, cycA, CRP, MdfA, RosB, MdtN, EmrK, MdtC, PmrF, H-NS, ANT(3'')-IIa, PmrE, MacA, AcrB, EmrE, Sul2, KdpE, AcrE, AcrS, MdtM, CTX-M-15, GadW, BaeR, EmrB, SoxR, EmrY, gspA, EmrA, Rpsl, GlpT, MsbA, YojI, EmrD, MdtH, TEM-1, GadX, DfrA1, PmrC, MdtO, PatA, AcrD, Mph(B), MdtP, ampH, MdtF, mdlB, BaeS, CpxA, yheI, MsrB, PhoQ, ampC, QnrS7, qacEdelta1, cusR, EvgA, PmrL, BacA,…	64	64	8	4	128	0.5	2	2	1	16	4	8
Escherichia coli	162	IncFIB, IncQ1, IncFIC,rep_cluster_2244		CTX-M-14		ampC	-88(C->T), -82(A->G), -18(G->A), -1(C->T)	Tet(B), aadA5, Sul2, tetC, TEM-1, CatI, CTX-M-14, APH(6)-Id, APH(3'')-Ib, Tet(D), Dfr	parC, MdtB, EmrB, APH(3'')-Ib, AcrD, ampH, MarR, EvgS, cycA, MdfA, H-NS, Dfr, PmrE, AcrB, Sul2, AcrE, CTX-M-14, MdtM, GadW, parE, MsbA, EmrD, MdtH, PmrC, MdtO, PatA, Tet(D), MdtF, CpxA, YbtQ, PmrL, cusF, aadA5, tetC, AcrF, CRP, MacA, KdpE, BaeR, EmrY, EmrA, Rpsl, TEM-1, GadX, APH(6)-Id, Mph(B), MdtP, yheI, EvgA, argR, gyrA, MarA, MdtE, AcrA, RosB, MdtN, EmrK, YbtP, MdtC, PmrF, EmrE, CatI, AcrS, S…	8	64	8	8	128	8	2	2	1	16	4	8
Escherichia coli	359	IncFIC,rep_cluster_2244, IncFIB, IncI2, IncI-gamma/K1, IncQ1, rep_cluster_2350,rep_cluster_2358		CTX-M-55		ampC	-88(C->T), -82(A->G), -18(G->A), -1(C->T)	Sul3, APH(3')-Ia, Vga(C), QacL, Tet(A), APH(3'')-Ib, MCR-1, QnrS7, APH(6)-Id, CmlA5, EstX-Sat1, aadA2, Sul1	parC, APH(3')-Ia, QacL, MdtB, CmlA5, EmrB, Sul3, APH(3'')-Ib, AcrD, ampH, FloR, MarR, EvgS, cycA, MdfA, H-NS, PmrE, AcrB, Sul2, AcrE, MdtM, GadW, MsbA, EmrD, MdtH, PmrC, MdtO, PatA, MdtF, DfrA14, CpxA, PmrL, cusF, Tet(A), AcrF, CRP, Sul1, MacA, KdpE, CTX-M-55, BaeR, EmrY, EmrA, Rpsl, GadX, DfrA1, APH(6)-Id, Mph(B), MdtP, EstX-Sat1, yheI, EvgA, argR, gyrA, MarA, MdtE, AcrA, MCR-1, RosB, MdtN, EmrK…	32	64	32	4	128	8	2	2	1	16	4	8
Escherichia coli	448	IncFII, Col(BS512), Col156, IncQ1, IncFIA,IncFII, IncFIB, IncI-gamma/K1, IncX4		CTX-M-15		ampC	-88(C->T), -82(A->G), -18(G->A), -1(C->T)	Tet(B), aadA5, Vga(C), APH(3'')-Ib, Mph(A), TEM-1, QnrS7, DfrA1, APH(6)-Id, CTX-M-15, TmrB, AAC(3)-IIa, ANT(3'')-IIa, Dfr	parC, MdtB, TmrB, EmrB, APH(3'')-Ib, AcrD, ampH, qacEdelta1, AAC(3)-IIa, MarR, EvgS, cycA, MdfA, H-NS, Dfr, PmrE, AcrB, Sul2, AcrE, MdtM, CTX-M-15, GadW, parE, MsbA, EmrD, MdtH, PmrC, MdtO, PatA, MdtF, CpxA, PmrL, cusF, aadA5, AcrF, CRP, MacA, KdpE, BaeR, EmrY, EmrA, Rpsl, Mph(A), TEM-1, GadX, DfrA1, APH(6)-Id, Mph(B), MdtP, yheI, EvgA, argR, gyrA, MarA, MdtE, AcrA, RosB, MdtN, EmrK, MdtC, PmrF, …	64	64	32	64	128	8	32	2	1	32	16	8
Escherichia coli	90	rep_cluster_2131, IncFIB, IncFIA, IncY		CTX-M-27		ampC	-88(C->T), -82(A->G), -18(G->A), -1(C->T)	Sul1, aadA5, Tet(A), Sul2, Mph(A), APH(3'')-Ib, APH(6)-Id, srpC, CTX-M-27, MacB, Dfr	parC, MarR, cusF, aadA5, AcrA, Tet(A), AcrF, EvgS, MdtB, cycA, CRP, MdfA, CTX-M-27, RosB, EmrK, MdtN, MdtC, PmrF, Dfr, H-NS, Sul1, MacA, AcrB, EmrE, Sul2, KdpE, AcrE, AcrS, MdtM, srpC, GadW, parE, BaeR, EmrB, SoxR, gspA, EmrY, EmrA, Rpsl, GlpT, MsbA, YojI, EmrD, MdtH, APH(3'')-Ib, Mph(A), GadX, APH(6)-Id, PmrC, MdtO, PatA, AcrD, Mph(B), MdtP, ampH, MacB, mdlB, MdtF, BaeS, CpxA, yheI, MsrB, PhoQ, …	8	64	4	8	32	8	2	2	1	16	4	8
Escherichia coli	297	IncI-gamma/K1, Col(MG828), IncN			CMY-59	ampC	-88(C->T), -82(A->G), -18(G->A), -1(C->T)	CMY-59	parC, MarR, cusF, AcrA, AcrF, EvgS, MdtB, cycA, CRP, MdfA, RosB, MdtN, EmrK, MdtC, PmrF, H-NS, PmrE, MacA, AcrB, EmrE, KdpE, AcrE, AcrS, MdtM, GadW, BaeR, EmrB, SoxR, EmrY, gspA, EmrA, Rpsl, GlpT, MsbA, YojI, EmrD, MdtH, GadX, PmrC, MdtO, CMY-59, AcrD, PatA, MdtP, Mph(B), ampH, MdtF, mdlB, BaeS, CpxA, yheI, MsrB, PhoQ, ampC, cusR, EvgA, PmrL, BacA, argR, MarA, MdtA, MdtG, TolC, MdtE	16	64	4	64	32	0.5	2	2	1	16	4	0.5
Escherichia coli	224	IncFII, Col156,rep_cluster_2131, IncFIA,IncFII, IncFIB, rep_cluster_1778, IncX1, IncI-gamma/K1, rep_cluster_2350		CTX-M-15	DHA-1	ampC	-88(C->T), -82(A->G), -18(G->A), -1(C->T)	Tet(B), Vga(C), DfrA12, DHA-1, Mph(A), TEM-1, Mph(D), CatI, MsrE, ErmB, CTX-M-15, srpC, QnrB4, QepA4, aadA2, Sul1	parC, DfrA12, MsrE, MdtB, UhpT, EmrB, AcrD, ampH, Mph(D), MarR, EvgS, cycA, ErmB, MdfA, QepA4, H-NS, PmrE, AcrB, DHA-1, AcrE, ampR, MdtM, CTX-M-15, GadW, parE, MsbA, EmrD, MdtH, PmrC, MdtO, PatA, MdtF, CpxA, YbtQ, PmrL, cusF, AcrF, CRP, Sul1, MacA, KdpE, BaeR, EmrY, EmrA, Rpsl, Mph(A), TEM-1, GadX, Mph(B), MdtP, yheI, QnrB4, EvgA, argR, gyrA, MarA, MdtE, AcrA, RosB, MdtN, EmrK, YbtP, MdtC, PmrF, …	16	64	4	64	64	8	2	2	1	16	4	8
Escherichia coli	1196	IncU, IncFIA,IncFIC			CMY-59	ampC	-88(C->T), -82(A->G), -18(G->A), -1(C->T), 57(C->N), 60(A->N)	CMY-59	parC, MarR, cusF, AcrA, AcrF, EvgS, MdtB, cycA, CRP, MdfA, RosB, MdtN, EmrK, MdtC, PmrF, H-NS, UhpT, MacA, AcrB, EmrE, KdpE, AcrE, AcrS, ampR, MdtM, GadW, parE, BaeR, EmrB, SoxR, EmrY, EmrA, Rpsl, GlpT, MsbA, YojI, EmrD, MdtH, GadX, PmrC, MdtO, CMY-59, AcrD, PatA, MdtP, Mph(B), ampH, MdtF, mdlB, BaeS, CpxA, yheI, MsrB, PhoQ, ampC, cusR, EvgA, PmrL, BacA, argR, gyrA, MarA, MdtA, MdtG, TolC, MdtE	8	64	4	32	4	8	2	2	1	16	4	0.5
Escherichia coli	448	rep_cluster_2131, IncFII, rep_cluster_2335, IncFIA,IncFII, IncFIB		CTX-M-15		ampC	-88(C->T), -82(A->G), -18(G->A), -1(C->T), 58(C->T), 60(A->N)	Tet(B), Vga(C), DfrA12, tetC, Mph(A), CatI, ErmB, srpC, Tet(D), aadA2, Sul1	parC, MarR, cusF, DfrA12, AcrA, tetC, EvgS, AcrF, MdtB, cycA, ErmB, CRP, MdfA, RosB, MdtN, EmrK, MdtC, PmrF, H-NS, Sul1, MacA, AcrB, KdpE, CatI, AcrE, AcrS, MdtM, srpC, CTX-M-15, GadW, parE, BaeR, EmrB, SoxR, gspA, EmrY, EmrA, Rpsl, GlpT, Vga(C), MsbA, YojI, MdtH, EmrD, Mph(A), GadX, PmrC, MdtO, PatA, Tet(D), AcrD, MdtP, Mph(B), ampH, MdtF, mdlB, Tet(B), BaeS, CpxA, aadA2, yheI, MsrB, PhoQ, ampC,…	16	64	8	8	128	8	2	2	1	16	4	8
Escherichia coli	160	IncFIB, IncFIA		CTX-M-15		ampC	-88(C->T), -82(A->G), -42(C->T), -18(G->A), -1(C->T)	DfrA14, SilA, SilC, Sul2, APH(3'')-Ib, TEM-1, APH(6)-Id, CTX-M-15, SilB	parC, MarR, cusF, SilA, AcrA, AcrF, EvgS, MdtB, cycA, CRP, MdfA, RosB, MdtN, EmrK, MdtC, PmrF, H-NS, PmrE, MacA, AcrB, SilC, EmrE, Sul2, KdpE, AcrE, AcrS, MdtM, CTX-M-15, GadW, BaeR, EmrB, SoxR, EmrY, EmrA, Rpsl, QnrB1, GlpT, MsbA, YojI, EmrD, MdtH, APH(3'')-Ib, TEM-1, GadX, APH(6)-Id, PmrC, MdtO, PatA, AcrD, Mph(B), MdtP, ampH, MdtF, mdlB, DfrA14, BaeS, CpxA, SilB, yheI, MsrB, PhoQ, ampC, cusR, …	32	64	8	32	128	0.5	2	2	1	16	4	8
Escherichia coli	162	IncFIC,rep_cluster_2244, IncFIB, IncI2, IncI-gamma/K1			CMY-59	ampC	-88(C->T), -82(A->G), -42(C->T), -18(G->A), -1(C->T)	Tet(B), sugE, tetC, TEM-1, CMY-59, Tet(D)	parC, MarR, cusF, AcrA, tetC, EvgS, AcrF, MdtB, cycA, CRP, MdfA, RosB, MdtN, EmrK, YbtP, MdtC, PmrF, H-NS, PmrE, sugE, MacA, AcrB, EmrE, Sul2, KdpE, AcrE, AcrS, MdtM, GadW, BaeR, EmrB, SoxR, gspA, EmrY, EmrA, Rpsl, GlpT, MsbA, YojI, EmrD, MdtH, TEM-1, GadX, PmrC, MdtO, CMY-59, Tet(D), AcrD, MdtP, PatA, Mph(B), ampH, MdtF, mdlB, Tet(B), BaeS, CpxA, yheI, MsrB, PhoQ, ampC, YbtQ, cusR, EvgA, PmrL, B…	32	64	4	64	64	8	2	16	1	128	4	8
Escherichia coli	617	IncFIB, IncFIA, IncI-gamma/K1, IncFIA,IncFIC	OXA-1	CTX-M-15	CMY-59	ampC	42(G->N)	Tet(B), sugE, aadA5, CatB3, Vga(C), tetC, CTX-M-15, CMY-59, OXA-1, Tet(D), AAC(6')-Ib-cr, MacB, Dfr	parC, MdtB, EmrB, AcrD, ampH, EvgS, cycA, MdfA, H-NS, Dfr, PmrE, sugE, CatB3, AcrB, AcrE, MdtM, CTX-M-15, GadW, parE, MsbA, EmrD, MdtH, PmrC, MdtO, CMY-59, Tet(D), PatA, MdtF, CpxA, YbtQ, PmrL, cusF, aadA5, tetC, AcrF, CRP, MacA, KdpE, BaeR, EmrY, EmrA, Rpsl, GadX, Mph(B), MdtP, yheI, EvgA, argR, gyrA, MarA, MdtE, AcrA, RosB, MdtN, EmrK, YbtP, MdtC, PmrF, AcrS, OXA-1, SoxR, GlpT, Vga(C), YojI, Ma…	64	64	64	64	128	8	2	2	1	>128	16	8
Escherichia coli	69	IncFII, IncFIB, IncI-gamma/K1, IncFIA,IncFIC, IncQ1		CTX-M-1		ampC	42(G->N), 44(A->N), 46(G->N), 70(C->T)	Tet(A), Sul2, Mph(A), QnrS7, TEM-1, APH(3'')-Ib, APH(6)-Id, CTX-M-1	parC, MarR, cusF, AcrA, Tet(A), AcrF, EvgS, MdtB, cycA, CRP, MdfA, RosB, MdtN, EmrK, YbtP, MdtC, DfrA5, PmrF, H-NS, PmrE, MacA, AcrB, KdpE, Sul2, ampC, AcrE, AcrS, MdtA, GadW, BaeR, EmrB, SoxR, EmrY, EmrA, Rpsl, GlpT, EmrD, MsbA, YojI, MdtH, APH(3'')-Ib, Mph(A), TEM-1, GadX, APH(6)-Id, PmrC, MdtO, CyaA, PatA, AcrD, Mph(B), MdtP, ampH, MdtF, mdlB, BaeS, CpxA, aadA2, yheI, MsrB, PhoQ, YbtQ, QnrS7, …	8	64	8	4	128	8	2	2	1	16	4	8
Escherichia coli	410	IncFII, Col(MG828), Col(BS512), IncFIA,IncFII, IncFIB, rep_cluster_2401, IncQ1	OXA-1	CTX-M-15		ampC, CMY-59	44(A->N)	Tet(B), aadA5, CatB3, Vga(C), Sul2, Mph(A), TEM-1, tetC, APH(3'')-Ib, APH(6)-Id, CTX-M-15, OXA-1, TmrB, AAC(6')-Ib-cr, AAC(3)-IIa, Sul1, Dfr	parC, SilA, MdtB, TmrB, EmrB, APH(3'')-Ib, AcrD, ampH, AAC(3)-IIa, MarR, EvgS, cycA, MdfA, H-NS, Dfr, PmrE, CatB3, AcrB, Sul2, AcrE, MdtM, CTX-M-15, GadW, parE, MsbA, EmrD, MdtH, PmrC, MdtO, CMY-59, PatA, MdtF, CpxA, YbtQ, PmrL, cusF, aadA5, tetC, AcrF, CRP, Sul1, MacA, SilC, KdpE, BaeR, EmrY, EmrA, Rpsl, Mph(A), TEM-1, GadX, APH(6)-Id, Mph(B), MdtP, yheI, EvgA, argR, gyrA, MarA, MdtE, AcrA, RosB…	64	64	64	64	128	8	32	2	1	>128	16	8
Escherichia coli	131	rep_cluster_2131, IncI1/B/O, Col(BS512), ColpVC, rep_cluster_488, Col156, IncFIB, rep_cluster_1778, IncFIA,IncFIC	OXA-1	CTX-M-15		ampC	58(C->N)	Sul1, aadA5, Tet(A), Mph(A), srpC, MacB, Dfr	parC, MdtB, UhpT, TmrB, EmrB, AcrD, ampH, MarR, EvgS, cycA, ErmB, MdfA, H-NS, Dfr, PmrE, CatB3, AcrB, AcrE, ampR, MdtM, CTX-M-15, GadW, parE, EmrD, MsbA, MdtH, PmrC, MdtO, PatA, MdtF, CpxA, YbtQ, PmrL, PtsI, cusF, aadA5, Tet(A), AcrF, CRP, Sul1, AAC(3)-IIc, MacA, KdpE, BaeR, EmrY, EmrA, Rpsl, Mph(A), GadX, MdtP, yheI, EvgA, argR, gyrA, MarA, MdtE, AcrA, RosB, MdtN, EmrK, YbtP, MdtC, PmrF, EmrE, a…	16	64	16	16	64	8	32	2	1	16	16	8
Escherichia coli	46	IncFIB, IncFIA,IncFII, -	OXA-1	CTX-M-15		ampC	58(C->N)	Sul2, APH(3'')-Ib, APH(6)-Id, TmrB, AAC(3)-IIa, MacB	parC, MdtB, TmrB, EmrB, APH(3'')-Ib, AcrD, ampH, AAC(3)-IIa, MarR, EvgS, cycA, MdfA, H-NS, Dfr, PmrE, CatB3, AcrB, Sul2, AcrE, ampR, MdtM, CTX-M-15, GadW, parE, MsbA, EmrD, MdtH, PmrC, MdtO, PatA, NfsA, MdtF, CpxA, YbtQ, PmrL, cusF, aadA5, AcrF, CRP, Sul1, MacA, KdpE, BaeR, EmrY, EmrA, Rpsl, Mph(A), TEM-1, GadX, APH(6)-Id, Mph(B), MdtP, yheI, EvgA, argR, gyrA, MarA, MdtE, AcrA, RosB, MdtN, EmrK, …	64	64	8	4	64	8	32	2	1	16	16	8
Escherichia coli	-	IncFII, IncFIB, rep_cluster_2392		CTX-M-14		ampC	70(C->T)	SilA, SilC, Tet(A), Sul2, APH(3'')-Ib, QnrS7, CTX-M-14, DfrA1, APH(6)-Id, LAP-2, Tet(D), TmrB, AAC(3)-IIa, SilB, Sul1	parC, SilA, MdtB, TmrB, EmrB, APH(3'')-Ib, AcrD, ampH, AAC(3)-IIa, MarR, EvgS, MdfA, H-NS, PmrE, AcrB, Sul2, AcrE, CTX-M-14, ampR, MdtM, GadW, LAP-2, EmrD, MsbA, MdtH, PmrC, MdtO, CyaA, PatA, Tet(D), MdtF, CpxA, PmrL, cusF, Tet(A), AcrF, CRP, Sul1, MacA, SilC, KdpE, BaeR, EmrY, EmrA, Rpsl, GadX, DfrA1, APH(6)-Id, Mph(B), MdtP, yheI, EvgA, argR, MarA, MdtE, AcrA, RosB, MdtN, EmrK, MdtC, PmrF, ampC…	8	64	4	8	32	8	32	2	1	16	8	8
Escherichia coli	3268	rep_cluster_1778,rep_cluster_1778, rep_cluster_488, IncFIB, IncI-gamma/K1, rep_cluster_2350, IncFIA,IncFIC, IncY, IncX6		CTX-M-15		ampC	70(C->T)	DfrA14, TEM-190, Tet(A), Sul2, APH(3'')-Ib, QnrS7, APH(6)-Id, CTX-M-15	parC, MarR, cusF, AcrA, Tet(A), AcrF, EvgS, MdtB, cycA, CRP, MdfA, RosB, MdtN, EmrK, MdtC, PmrF, H-NS, PmrE, MacA, AcrB, KdpE, Sul2, ampC, AcrE, AcrS, MdtM, CTX-M-15, GadW, BaeR, EmrB, SoxR, gspA, EmrY, EmrA, Rpsl, GlpT, EmrD, MsbA, YojI, MdtH, APH(3'')-Ib, Mph(A), GadX, APH(6)-Id, PmrC, MdtO, CyaA, PatA, AcrD, Mph(B), MdtP, ampH, MdtF, mdlB, DfrA14, BaeS, CpxA, yheI, MsrB, TEM-190, PhoQ, QnrS7, …	32	64	4	8	128	0.5	2	2	1	16	4	8
Escherichia coli	38	IncK2/Z, IncFIB, IncFIA,IncFIC		CTX-M-27		ampC	70(C->T)	Tet(A), APH(3'')-Ib, Sul2, APH(6)-Id, CTX-M-27	parC, MarR, cusF, AcrA, Tet(A), AcrF, EvgS, MdtB, cycA, CRP, MdfA, CTX-M-27, RosB, EmrK, MdtN, YbtP, MdtC, PmrF, H-NS, PmrE, MacA, AcrB, KdpE, Sul2, ampC, AcrE, AcrS, MdtM, GadW, BaeR, EmrB, SoxR, EmrY, gspA, EmrA, Rpsl, GlpT, EmrD, MsbA, YojI, MdtH, APH(3'')-Ib, GadX, APH(6)-Id, PmrC, MdtO, CyaA, PatA, AcrD, Mph(B), MdtP, ampH, MdtF, mdlB, BaeS, CpxA, yheI, MsrB, PhoQ, YbtQ, cusR, EvgA, PmrL, Ba…	8	64	8	8	128	0.5	2	2	1	16	4	0.5
Escherichia coli	38			CTX-M-14		ampC	70(C->T)		parC, MarR, cusF, AcrA, AcrF, EvgS, MdtB, cycA, CRP, MdfA, RosB, MdtN, EmrK, YbtP, MdtC, PmrF, H-NS, PmrE, MacA, AcrB, EmrE, Sul2, KdpE, AcrE, CTX-M-14, AcrS, ampC, GadW, parE, BaeR, EmrB, SoxR, EmrY, gspA, EmrA, Rpsl, GlpT, EmrD, MsbA, YojI, MdtH, APH(3'')-Ib, GadX, APH(6)-Id, PmrC, MdtO, CyaA, PatA, AcrD, Mph(B), MdtP, ampH, MdtF, mdlB, BaeS, CpxA, yheI, MsrB, PhoQ, YbtQ, cusR, EvgA, PmrL, BacA…	8	64	32	16	128	8	2	2	1	16	4	0.5
Escherichia coli	38	-		CTX-M-14		ampC	70(C->T)	aadA5, Sul2, Mph(A), TEM-1, DfrA17, CTX-M-14, APH(6)-Id, CatA10, APH(3'')-Ib, srpC, Tet(D), Sul1	parC, MdtB, EmrB, APH(3'')-Ib, AcrD, ampH, MarR, EvgS, DfrA17, cycA, MdfA, H-NS, PmrE, AcrB, Sul2, AcrE, CTX-M-14, GadW, EmrD, MsbA, MdtH, PmrC, MdtO, CyaA, PatA, Tet(D), MdtF, CpxA, YbtQ, PmrL, cusF, aadA5, AcrF, CRP, Sul1, MacA, KdpE, BaeR, EmrY, EmrA, Rpsl, Mph(A), GadX, TEM-1, APH(6)-Id, Mph(B), MdtP, yheI, EvgA, argR, gyrA, MarA, MdtE, AcrA, RosB, MdtN, EmrK, YbtP, MdtC, PmrF, EmrE, ampC, Ac…	8	64	4	4	128	8	2	2	1	16	4	0.5
Escherichia coli	38	IncFIA,IncFII, IncFIB		CTX-M-15		ampC	70(C->T)	AatA	parC, MdtB, EmrB, APH(3'')-Ib, AcrD, ampH, AatA, MarR, Sat2, EvgS, cycA, MdfA, H-NS, PmrE, AcrB, Sul2, AcrE, CTX-M-15, GadW, EmrD, MsbA, MdtH, PmrC, MdtO, CyaA, PatA, MdtF, CpxA, YbtQ, PmrL, cusF, AcrF, CRP, MacA, KdpE, BaeR, EmrY, EmrA, Rpsl, GadX, DfrA1, APH(6)-Id, Mph(B), MdtP, yheI, EvgA, argR, gyrA, MarA, MdtE, AcrA, RosB, MdtN, EmrK, YbtP, MdtC, PmrF, ANT(3'')-IIa, EmrE, ampC, AcrS, MdtA, S…	8	64	4	8	128	8	2	2	1	16	4	8
Escherichia coli	38			CTX-M-14		ampC	70(C->T)		parC, MarR, cusF, AcrA, AcrF, EvgS, MdtB, cycA, CRP, MdfA, RosB, MdtN, EmrK, YbtP, MdtC, PmrF, H-NS, PmrE, AAC(3)-IIc, AcrB, MacA, EmrE, Sul2, KdpE, AcrE, CTX-M-14, AcrS, ampC, ampR, GadW, TmrB, parE, BaeR, EmrB, SoxR, gspA, EmrY, EmrA, Rpsl, GlpT, EmrD, MsbA, YojI, MdtH, APH(3'')-Ib, GadX, APH(6)-Id, PmrC, MdtO, CyaA, PatA, AcrD, Mph(B), MdtP, ampH, MdtF, mdlB, BaeS, CpxA, yheI, MsrB, PhoQ, YbtQ…	8	64	8	8	64	8	32	2	1	16	4	0.5
Escherichia coli	38	IncK2/Z, IncFIB, IncFIA, IncFIA,IncFIC		CTX-M-27		ampC	70(C->T)	Tet(A), APH(3'')-Ib, Sul2, APH(6)-Id, CTX-M-27	parC, MarR, cusF, AcrA, Tet(A), AcrF, EvgS, MdtB, cycA, CRP, MdfA, CTX-M-27, RosB, EmrK, MdtN, YbtP, MdtC, PmrF, H-NS, PmrE, MacA, AcrB, KdpE, Sul2, ampC, AcrE, AcrS, MdtM, GadW, BaeR, EmrB, SoxR, EmrY, gspA, EmrA, Rpsl, GlpT, EmrD, MsbA, YojI, MdtH, APH(3'')-Ib, GadX, APH(6)-Id, PmrC, MdtO, CyaA, PatA, AcrD, Mph(B), MdtP, ampH, MdtF, mdlB, BaeS, CpxA, yheI, MsrB, PhoQ, YbtQ, cusR, EvgA, PmrL, Ba…	8	64	8	8	128	0.5	2	2	1	16	4	0.5
Escherichia coli	38	IncI2, IncFII,rep_cluster_2232, IncFIB		CTX-M-14		ampC	70(C->T)	AatA	parC, MarR, cusF, Sat2, AcrA, AcrF, EvgS, MdtB, cycA, CRP, MdfA, RosB, MdtN, EmrK, YbtP, MdtC, PmrF, H-NS, ANT(3'')-IIa, PmrE, MacA, AcrB, EmrE, Sul2, KdpE, AcrE, CTX-M-14, AcrS, ampC, GadW, BaeR, EmrB, SoxR, gspA, EmrY, EmrA, Rpsl, GlpT, EmrD, MsbA, YojI, MdtH, APH(3'')-Ib, GadX, TEM-1, DfrA1, APH(6)-Id, PmrC, MdtO, CyaA, PatA, Tet(D), AcrD, MdtP, Mph(B), ampH, MdtF, mdlB, BaeS, CpxA, yheI, MsrB…	16	64	64	16	128	0.5	2	2	1	16	4	8
Escherichia coli	38	-		CTX-M-14		ampC	70(C->T)	APH(6)-Id, APH(3'')-Ib, Sul2	parC, MarR, cusF, AcrA, AcrF, EvgS, MdtB, cycA, CRP, MdfA, RosB, MdtN, EmrK, YbtP, MdtC, PmrF, H-NS, PmrE, MacA, AcrB, EmrE, Sul2, KdpE, AcrE, CTX-M-14, AcrS, ampC, ampR, GadW, parE, BaeR, EmrB, SoxR, EmrY, gspA, EmrA, Rpsl, GlpT, EmrD, MsbA, YojI, MdtH, APH(3'')-Ib, GadX, APH(6)-Id, PmrC, MdtO, CyaA, PatA, AcrD, Mph(B), MdtP, ampH, MdtF, mdlB, BaeS, CpxA, yheI, MsrB, PhoQ, YbtQ, cusR, EvgA, PmrL…	8	64	8	16	128	8	2	2	1	16	4	1
Escherichia coli	38	-		CTX-M-14		ampC	70(C->T)	CTX-M-14	parC, MarR, cusF, AcrA, AcrF, EvgS, MdtB, cycA, CRP, MdfA, RosB, MdtN, EmrK, YbtP, MdtC, PmrF, H-NS, PmrE, MacA, AcrB, EmrE, KdpE, ampC, AcrE, CTX-M-14, AcrS, GadW, parE, BaeR, EmrB, SoxR, EmrY, gspA, EmrA, Rpsl, GlpT, EmrD, MsbA, YojI, MdtH, GadX, PmrC, MdtO, CyaA, PatA, AcrD, Mph(B), MdtP, ampH, MdtF, mdlB, BaeS, CpxA, yheI, MsrB, PhoQ, YbtQ, cusR, EvgA, PmrL, BacA, argR, gyrA, MarA, MdtA, MdtG…	32	64	64	16	128	8	2	2	1	16	4	128
Escherichia coli	5150	rep_cluster_2131, Col(BS512), IncFIB, IncFIA		CTX-M-55		ampC	70(C->T)	aadA5, Tet(A), Sul2, Mph(A), TEM-1, APH(3'')-Ib, APH(6)-Id, srpC, AAC(3)-IIa, Sul1, Dfr	parC, MdtB, EmrB, APH(3'')-Ib, AcrD, ampH, AAC(3)-IIa, MarR, EvgS, cycA, MdfA, H-NS, Dfr, PmrE, AcrB, Sul2, AcrE, ampR, MdtM, GadW, EmrD, MsbA, MdtH, PmrC, MdtO, CyaA, PatA, MdtF, CpxA, YbtQ, PmrL, cusF, aadA5, Tet(A), AcrF, CRP, Sul1, MacA, KdpE, CTX-M-55, BaeR, EmrY, EmrA, Rpsl, Mph(A), GadX, TEM-1, APH(6)-Id, Mph(B), MdtP, yheI, EvgA, argR, gyrA, MarA, MdtE, AcrA, RosB, MdtN, EmrK, YbtP, MdtC,…	32	64	16	8	128	8	32	2	1	16	8	8
Escherichia coli	69	rep_cluster_2131, IncN, IncFIB, IncFIA		CTX-M-15		ampC	70(C->T)	DfrA14, QnrS7, TEM-1, CTX-M-15, MacB	parC, MarR, cusF, AcrA, AcrF, EvgS, MdtB, cycA, CRP, MdfA, RosB, MdtN, EmrK, MdtC, PmrF, H-NS, PmrE, MacA, AcrB, KdpE, ampC, AcrE, AcrS, CTX-M-15, GadW, BaeR, EmrB, SoxR, EmrY, EmrA, Rpsl, GlpT, EmrD, MsbA, YojI, MdtH, TEM-1, GadX, PmrC, MdtO, CyaA, PatA, AcrD, Mph(B), MdtP, ampH, MacB, mdlB, DfrA14, MdtF, BaeS, CpxA, yheI, MsrB, PhoQ, QnrS7, cusR, EvgA, PmrL, BacA, argR, MarA, MdtA, MdtG, TolC, …	32	64	32	4	128	0.5	2	2	1	16	4	8
Escherichia coli	69	rep_cluster_2150, IncFII, IncFIB, IncFIA,IncFIC, IncQ1		CTX-M-15		ampC	70(C->T)	APH(3'')-Ib, Sul2, QnrS7, APH(6)-Id, CTX-M-15	parC, MarR, cusF, AcrA, Tet(A), AcrF, EvgS, MdtB, cycA, CRP, MdfA, RosB, MdtN, EmrK, YbtP, MdtC, PmrF, Dfr, H-NS, PmrE, Sul1, MacA, AcrB, KdpE, Sul2, ampC, AcrE, AcrS, CTX-M-15, GadW, BaeR, EmrB, SoxR, EmrY, EmrA, Rpsl, GlpT, EmrD, MsbA, YojI, MdtH, APH(3'')-Ib, TEM-1, GadX, APH(6)-Id, PmrC, MdtO, CyaA, PatA, AcrD, Mph(B), MdtP, ampH, MdtF, mdlB, BaeS, CpxA, yheI, MsrB, PhoQ, YbtQ, QnrS7, cusR, E…	8	64	4	4	64	2	2	2	1	16	4	8
Escherichia coli	69	IncFIB, IncFIA,IncFIC, rep_cluster_1778		CTX-M-27		ampC	70(C->T)	Sul1, aadA5, Tet(A), Sul2, Mph(A), APH(3'')-Ib, APH(6)-Id, srpC, CTX-M-27, MacB, Dfr	parC, MdtB, EmrB, APH(3'')-Ib, AcrD, ampH, MarR, EvgS, cycA, MdfA, CTX-M-27, H-NS, Dfr, PmrE, AcrB, Sul2, AcrE, MdtM, GadW, EmrD, MsbA, MdtH, PmrC, MdtO, CyaA, PatA, MdtF, CpxA, YbtQ, PmrL, cusF, aadA5, Tet(A), AcrF, CRP, Sul1, MacA, KdpE, BaeR, EmrY, EmrA, Rpsl, Mph(A), GadX, APH(6)-Id, Mph(B), MdtP, yheI, EvgA, argR, MarA, MdtE, AcrA, RosB, MdtN, EmrK, YbtP, MdtC, PmrF, EmrE, ampC, AcrS, srpC, …	8	64	4	4	128	0.5	2	2	1	16	4	8
Escherichia coli	69	IncFIB, IncFIC,rep_cluster_2244, IncY		CTX-M-55		ampC	70(C->T)	DfrA14, Sul3, APH(3')-Ia, Vga(C), QacL, FloR, CTX-M-55, EstX-Sat1, ANT(3'')-IIa	parC, MarR, cusF, APH(3')-Ia, AcrA, QacL, AcrF, EvgS, MdtB, cycA, CRP, MdfA, RosB, MdtN, EmrK, YbtP, MdtC, PmrF, H-NS, ANT(3'')-IIa, PmrE, AAC(3)-IIc, AcrB, MacA, KdpE, ampC, AcrE, AcrS, CTX-M-55, GadW, TmrB, BaeR, EmrB, SoxR, EmrY, EmrA, Rpsl, Sul3, GlpT, EmrD, Vga(C), MsbA, MdtH, YojI, GadX, PmrC, MdtO, CyaA, PatA, AcrD, Mph(B), MdtP, EstX-Sat1, ampH, MdtF, mdlB, DfrA14, BaeS, CpxA, yheI, MsrB,…	16	64	8	4	128	0.5	32	2	1	16	16	8
Escherichia coli	69	Col156, rep_cluster_2175, IncFIA,IncFIC, IncY		CTX-M-27		ampC	70(C->T)	ErmB, CTX-M-27	parC, MarR, cusF, AcrA, AcrF, EvgS, MdtB, cycA, ErmB, CRP, MdfA, CTX-M-27, RosB, EmrK, MdtN, YbtP, MdtC, PmrF, H-NS, PmrE, MacA, AcrB, KdpE, ampC, AcrE, AcrS, MdtM, GadW, BaeR, EmrB, SoxR, EmrA, EmrY, Rpsl, GlpT, EmrD, MsbA, YojI, MdtH, GadX, PmrC, MdtO, CyaA, PatA, AcrD, Mph(B), MdtP, ampH, MdtF, mdlB, BaeS, CpxA, yheI, MsrB, PhoQ, YbtQ, cusR, EvgA, PmrL, BacA, argR, gyrA, MarA, MdtA, MdtG, TolC…	8	64	4	4	128	0.5	2	2	1	16	4	0.5
Escherichia coli	69	IncFIB, IncFIC,rep_cluster_2244		CTX-M-55		ampC	70(C->T)	Sul3, APH(3')-Ia, Vga(C), QacL, FloR, Tet(A), aadA13, DfrA1, CTX-M-55, ANT(3'')-IIa, EstX-Sat1, Sul1	parC, APH(3')-Ia, QacL, MdtB, TmrB, EmrB, Sul3, AcrD, ampH, FloR, MarR, EvgS, cycA, MdfA, H-NS, PmrE, AcrB, AcrE, GadW, EmrD, MsbA, MdtH, aadA13, PmrC, MdtO, CyaA, PatA, MdtF, CpxA, YbtQ, PmrL, cusF, Tet(A), AcrF, CRP, Sul1, AAC(3)-IIc, MacA, KdpE, CTX-M-55, BaeR, EmrY, EmrA, Rpsl, GadX, DfrA1, Mph(B), MdtP, EstX-Sat1, yheI, EvgA, argR, MarA, MdtE, AcrA, RosB, MdtN, EmrK, YbtP, MdtC, PmrF, ANT(3'…	16	64	8	4	128	0.5	32	2	1	16	8	8
Escherichia coli	-	IncI-gamma/K1, rep_cluster_488			CMY-59	ampC	70(C->T)	sugE, CMY-59	parC, MarR, cusF, AcrA, AcrF, EvgS, MdtB, cycA, CRP, MdfA, RosB, MdtN, EmrK, YbtP, MdtC, PmrF, H-NS, PmrE, sugE, MacA, AcrB, KdpE, Sul2, ampC, AcrE, AcrS, MdtM, GadW, BaeR, EmrB, SoxR, EmrY, gspA, EmrA, Rpsl, GlpT, EmrD, MsbA, YojI, MdtH, GadX, PmrC, MdtO, CyaA, CMY-59, AcrD, PatA, MdtP, Mph(B), ampH, MdtF, mdlB, BaeS, CpxA, yheI, MsrB, PhoQ, YbtQ, cusR, EvgA, PmrL, BacA, argR, MarA, MdtA, MdtG, …	32	64	4	64	128	0.5	2	2	1	64	4	0.5
Escherichia coli	38	Col(MG828), Col(BS512), Col156, IncFIA, IncFIB, IncI-gamma/K1, IncFIA,IncFIC, IncY	OXA-1		CMY-59	ampC	70(C->T)	sugE, CatB3, Vga(C), Mph(A), CMY-59, OXA-1, AAC(6')-Ib-cr, Arr-2, Sul1	parC, MdtB, EmrB, AcrD, ampH, MarR, EvgS, cycA, ErmB, MdfA, H-NS, Dfr, PmrE, sugE, CatB3, AcrB, AcrE, MdtM, GadW, EmrD, MsbA, MdtH, PmrC, MdtO, CyaA, CMY-59, PatA, MdtF, CpxA, YbtQ, PmrL, cusF, AcrF, CRP, Sul1, MacA, KdpE, BaeR, EmrY, EmrA, Rpsl, Mph(A), GadX, Mph(B), MdtP, yheI, EvgA, argR, gyrA, MarA, MdtE, AcrA, RosB, MdtN, EmrK, YbtP, MdtC, Arr-2, PmrF, ampC, AcrS, OXA-1, SoxR, gspA, GlpT, Vg…	16	64	16	64	128	8	2	2	1	>128	16	8
Escherichia coli	38	rep_cluster_2131, Col(MG828), Col(BS512), IncFIA,IncFIC, ColRNAI_rep_cluster_1987, IncFIA, IncFIB, rep_cluster_1778, rep_cluster_2401, IncI-gamma/K1, rep_cluster_2350, rep_cluster_2141				ampC, CMY-59	70(C->T)	Mph(A), Vga(C)	parC, MarR, cusF, AcrA, AcrF, EvgS, MdtB, cycA, ErmB, CRP, MdfA, RosB, MdtN, EmrK, YbtP, MdtC, PmrF, Dfr, H-NS, PmrE, sugE, MacA, AcrB, KdpE, ampC, AcrE, AcrS, MdtM, GadW, BaeR, EmrB, SoxR, EmrY, gspA, EmrA, Rpsl, GlpT, EmrD, Vga(C), MsbA, MdtH, YojI, Mph(A), GadX, PmrC, MdtO, CyaA, CMY-59, AcrD, PatA, MdtP, Mph(B), ampH, MdtF, mdlB, BaeS, CpxA, yheI, MsrB, PhoQ, YbtQ, cusR, EvgA, PmrL, BacA, arg…	16	64	32	64	128	8	2	2	1	64	4	8
Escherichia coli	38	IncI-gamma/K1, -		CTX-M-14		ampC, CMY-59	70(C->T)	APH(6)-Id, APH(3'')-Ib, Sul2	parC, MarR, cusF, AcrA, AcrF, EvgS, MdtB, cycA, CRP, MdfA, RosB, MdtN, EmrK, YbtP, MdtC, PmrF, H-NS, PmrE, AAC(3)-IIc, AcrB, MacA, EmrE, Sul2, KdpE, AcrE, CTX-M-14, AcrS, ampC, GadW, TmrB, parE, BaeR, EmrB, SoxR, gspA, EmrY, EmrA, Rpsl, GlpT, EmrD, MsbA, YojI, MdtH, APH(3'')-Ib, GadX, APH(6)-Id, PmrC, MdtO, CyaA, CMY-59, AcrD, PatA, MdtP, Mph(B), ampH, MdtF, mdlB, BaeS, CpxA, yheI, MsrB, PhoQ, Yb…	16	64	8	64	128	8	32	2	1	16	4	2
Escherichia coli	10	rep_cluster_2244, IncFIB, rep_cluster_2324		CTX-M-15		ampC	No		parC, cusF, AcrA, Tet(A), EvgS, MdtB, cycA, CRP, MdfA, RosB, MdtN, EmrK, MdtC, PmrF, H-NS, PmrE, MacA, AcrB, KdpE, Sul2, ampC, AcrS, ampR, MdtM, CTX-M-15, GadW, parE, BaeR, EmrB, SoxR, EmrY, EmrA, Rpsl, GlpT, MsbA, YojI, EmrD, MdtH, GadX, PmrC, MdtO, PatA, AcrD, Mph(B), MdtP, ampH, MdtF, mdlB, BaeS, CpxA, yheI, MsrB, PhoQ, QnrS7, cusR, EvgA, PmrL, BacA, argR, gyrA, MarA, MdtA, MdtG, TolC, MdtE	32	64	8	32	64	8	2	2	1	16	4	0.5
Escherichia coli	2851	IncFII, IncFIA,IncFIC		CTX-M-15		ampC	No	SilC, SilA, SilB	parC, MarR, cusF, SilA, AcrA, AcrF, EvgS, MdtB, cycA, CRP, MdfA, RosB, MdtN, EmrK, MdtC, PmrF, H-NS, MacA, AcrB, SilC, KdpE, AcrE, AcrS, MdtM, CTX-M-15, GadW, parE, BaeR, EmrB, SoxR, EmrY, gspA, EmrA, Rpsl, GlpT, MsbA, YojI, EmrD, MdtH, GadX, PmrC, MdtO, PatA, AcrD, Mph(B), MdtP, ampH, MdtF, mdlB, BaeS, CpxA, SilB, yheI, MsrB, PhoQ, ampC, cusR, EvgA, PmrL, BacA, argR, gyrA, MarA, MdtA, MdtG, TolC…	8	64	4	4	16	8	2	2	1	16	4	0.5
Escherichia coli	410	rep_cluster_2131, IncFIA, IncFIB, IncFIA,IncFIC	OXA-1	CTX-M-15		ampC	No	SilA, aadA5, CatB3, Sul1, Vga(C), SilC, Tet(A), Mph(A), CTX-M-15, srpC, OXA-1, AAC(6')-Ib-cr, SilB, Dfr	parC, SilA, MdtB, EmrB, AcrD, ampH, MarR, EvgS, cycA, MdfA, H-NS, Dfr, CatB3, AcrB, AcrE, MdtM, CTX-M-15, GadW, parE, MsbA, EmrD, MdtH, PmrC, MdtO, PatA, MdtF, CpxA, YbtQ, PmrL, cusF, aadA5, Tet(A), AcrF, CRP, Sul1, MacA, SilC, KdpE, BaeR, EmrY, EmrA, Rpsl, Mph(A), GadX, Mph(B), MdtP, yheI, EvgA, argR, gyrA, MarA, MdtE, AcrA, RosB, MdtN, EmrK, YbtP, MdtC, PmrF, EmrE, AcrS, srpC, OXA-1, SoxR, gspA…	64	64	32	8	128	8	2	2	1	16	16	8
Escherichia coli	410	rep_cluster_2131, IncFIB, IncFIA, IncI-gamma/K1, IncFIA,IncFIC	OXA-1	CTX-M-15		ampC	No	SilA, CatB3, Vga(C), SilC, Tet(A), CTX-M-15, OXA-1, AAC(6')-Ib-cr, SilB	parC, SilA, MdtB, EmrB, AcrD, ampH, MarR, EvgS, cycA, MdfA, H-NS, PmrE, CatB3, AcrB, AcrE, MdtM, CTX-M-15, GadW, parE, MsbA, EmrD, MdtH, PmrC, MdtO, PatA, MdtF, CpxA, YbtQ, PmrL, cusF, Tet(A), AcrF, CRP, MacA, SilC, KdpE, BaeR, EmrY, EmrA, Rpsl, GadX, Mph(B), MdtP, yheI, EvgA, argR, gyrA, MarA, MdtE, AcrA, RosB, MdtN, EmrK, YbtP, MdtC, PmrF, EmrE, AcrS, OXA-1, SoxR, gspA, GlpT, Vga(C), YojI, SilB…	64	64	16	8	128	8	2	2	1	16	16	0.5
Escherichia coli	44	Col(MG828), rep_cluster_2335,rep_cluster_2358, rep_cluster_2335,rep_cluster_2373, IncFIB, IncFIA, rep_cluster_2350,rep_cluster_2358, IncFIA,IncFIC	OXA-1	CTX-M-15		ampC	No	Tet(B), Sul1, aadA5, CatB3, Vga(C), Sul2, Mph(A), tetC, APH(3'')-Ib, APH(6)-Id, CTX-M-15, OXA-1, Tet(D), AAC(6')-Ib-cr, MacB, Dfr	parC, MdtB, EmrB, APH(3'')-Ib, AcrD, ampH, EvgS, cycA, MdfA, H-NS, Dfr, PmrE, CatB3, AcrB, Sul2, AcrE, MdtM, CTX-M-15, GadW, parE, MsbA, EmrD, MdtH, PmrC, MdtO, PatA, Tet(D), MdtF, CpxA, PmrL, cusF, aadA5, tetC, AcrF, CRP, Sul1, MacA, KdpE, BaeR, EmrY, EmrA, Rpsl, Mph(A), GadX, APH(6)-Id, Mph(B), MdtP, yheI, EvgA, argR, gyrA, MarA, MdtE, AcrA, RosB, MdtN, EmrK, MdtC, PmrF, EmrE, ampC, AcrS, OXA-1…	32	64	16	8	128	8	2	2	1	16	8	8
Escherichia coli	44	Col(MG828), IncFIA,IncFIB, rep_cluster_2335,rep_cluster_2373, IncFIA, rep_cluster_2350,rep_cluster_2358, IncFIA,IncFIC	OXA-1	CTX-M-15		ampC	No	Tet(B), Sul1, aadA5, CatB3, Vga(C), tetC, Mph(A), CTX-M-15, OXA-1, Tet(D), AAC(6')-Ib-cr, MacB, Dfr	parC, MdtB, EmrB, AcrD, ampH, EvgS, cycA, MdfA, H-NS, Dfr, PmrE, CatB3, AcrB, AcrE, MdtM, CTX-M-15, GadW, parE, MsbA, EmrD, MdtH, PmrC, MdtO, PatA, Tet(D), MdtF, CpxA, YbtQ, PmrL, cusF, aadA5, tetC, AcrF, CRP, Sul1, MacA, KdpE, BaeR, EmrY, EmrA, Rpsl, Mph(A), GadX, Mph(B), MdtP, yheI, EvgA, argR, gyrA, MarA, MdtE, AcrA, RosB, MdtN, EmrK, YbtP, MdtC, PmrF, EmrE, ampC, AcrS, OXA-1, SoxR, GlpT, Vga(…	32	64	16	8	128	8	2	2	1	16	16	8
Escherichia coli	450	rep_cluster_2131, IncFII, IncFIA,IncFII, IncFIB	OXA-1	CTX-M-15		ampC	No	Sul1, aadA5, Tet(A), Sul2, Mph(A), APH(3'')-Ib, APH(6)-Id, CTX-M-15, srpC, TmrB, MacB, Dfr	parC, MdtB, TmrB, EmrB, APH(3'')-Ib, AcrD, ampH, MarR, EvgS, cycA, MdfA, H-NS, Dfr, PmrE, CatB3, AcrB, Sul2, AcrE, ampR, MdtM, CTX-M-15, GadW, parE, MsbA, EmrD, MdtH, PmrC, MdtO, PatA, MdtF, CpxA, YbtQ, PmrL, cusF, aadA5, Tet(A), AcrF, CRP, Sul1, AAC(3)-IIc, MacA, KdpE, BaeR, EmrY, EmrA, Rpsl, Mph(A), GadX, APH(6)-Id, Mph(B), MdtP, yheI, EvgA, argR, gyrA, MarA, MdtE, AcrA, RosB, MdtN, EmrK, YbtP,…	32	64	8	4	128	8	32	2	1	16	8	8
Escherichia coli	6311	ColRNAI_rep_cluster_1987, -		CTX-M-15		ampC	No		parC, cusF, AcrA, AcrF, EvgS, MdtB, cycA, CRP, MdfA, RosB, MdtN, EmrK, MdtC, PmrF, H-NS, MacA, AcrB, KdpE, ampC, AcrE, AcrS, ampR, MdtM, CTX-M-15, GadW, BaeR, EmrB, SoxR, EmrY, EmrA, Rpsl, GlpT, MsbA, YojI, EmrD, MdtH, GadX, PmrC, MdtO, PatA, AcrD, Mph(B), MdtP, ampH, MdtF, mdlB, BaeS, CpxA, yheI, MsrB, PhoQ, QnrS7, cusR, EvgA, PmrL, BacA, argR, MarA, MdtA, MdtG, TolC, MdtE	32	64	4	4	128	0.5	2	2	1	16	4	0.5
Escherichia coli	744	IncFIC,rep_cluster_2244, IncFIB, IncI-gamma/K1, rep_cluster_2350		CTX-M-55		ampC	No	SilA, aadA5, Sul3, SilB, Vga(C), Sul1, QacL, FloR, SilC, Mph(A), CTX-M-55, srpC, EstX-Sat1, LinG, Dfr	parC, SilA, QacL, MdtB, EmrB, Sul3, AcrD, ampH, FloR, aadA, EvgS, cycA, MdfA, H-NS, Dfr, PmrE, AcrB, AcrE, ampR, MdtM, GadW, MsbA, EmrD, MdtH, PmrC, MdtO, PatA, MdtF, CpxA, PmrL, cusF, aadA5, Tet(A), AcrF, CRP, Sul1, MacA, SilC, KdpE, CTX-M-55, BaeR, EmrY, EmrA, Rpsl, Mph(A), GadX, Mph(B), MdtP, EstX-Sat1, yheI, EvgA, argR, gyrA, MarA, MdtE, AcrA, RosB, MdtN, EmrK, MdtC, PmrF, ampC, AcrS, srpC, S…	64	64	64	4	128	8	2	2	1		4	8
Escherichia coli	167	rep_cluster_2350,rep_cluster_2370, rep_cluster_2335, IncFIB, IncFIA, IncI-gamma/K1, IncFIA,IncFIC, IncY	OXA-1	CTX-M-15	CMY-59	ampC	No	Tet(B), sugE, aadA5, Sul1, Vga(C), Sul2, tetC, APH(3'')-Ib, APH(6)-Id, ErmB, CTX-M-15, CMY-59, Tet(D), MacB, Dfr	parC, MdtB, TmrB, EmrB, APH(3'')-Ib, AcrD, ampH, EvgS, cycA, ErmB, MdfA, H-NS, Dfr, PmrE, sugE, CatB3, AcrB, Sul2, AcrE, ampR, MdtM, CTX-M-15, GadW, parE, MsbA, EmrD, MdtH, PmrC, MdtO, CMY-59, Tet(D), PatA, MdtF, CpxA, YbtQ, PmrL, cusF, aadA5, tetC, AcrF, CRP, Sul1, AAC(3)-IIc, MacA, KdpE, BaeR, EmrY, EmrA, Rpsl, Mph(A), GadX, APH(6)-Id, Mph(B), MdtP, yheI, EvgA, argR, gyrA, MarA, MdtE, AcrA, Ros…	64	64	64	64	128	8	32	2	1	>128	16	8
Escherichia coli	93	IncFIA, rep_cluster_1778, IncI-gamma/K1, rep_cluster_2350			CMY-59	ampC	No	CMY-59, sugE, TEM-1	parC, cusF, AcrA, tetC, AcrF, EvgS, MdtB, cycA, CRP, MdfA, RosB, MdtN, EmrK, YbtP, MdtC, PmrF, H-NS, PmrE, sugE, MacA, AcrB, EmrE, KdpE, AcrE, AcrS, ampR, MdtM, GadW, BaeR, EmrB, SoxR, EmrY, gspA, EmrA, Rpsl, GlpT, MsbA, YojI, EmrD, MdtH, TEM-1, GadX, PmrC, MdtO, CyaA, CMY-59, Tet(D), AcrD, MdtP, PatA, Mph(B), ampH, MdtF, mdlB, Tet(B), BaeS, CpxA, yheI, MsrB, PhoQ, ampC, YbtQ, cusR, EvgA, PmrL, B…	8	64	4	32	16	0.5	2	2	1	16	4	0.5
Escherichia coli	-	IncFII, ColRNAI_rep_cluster_1987, IncFIA,IncFII, IncFIB, IncFIA		CTX-M-27		ampC		Vga(C), DfrA12, Tet(A), Sul2, Mph(A), CatI, APH(3'')-Ib, APH(6)-Id, srpC, CTX-M-27, QepA4, aadA2, Sul1	parC, DfrA12, MdtB, EmrB, APH(3'')-Ib, AcrD, ampH, EvgS, cycA, ErmB, MdfA, CTX-M-27, QepA4, H-NS, PmrE, AcrB, Sul2, AcrE, MdtM, GadW, parE, MsbA, EmrD, MdtH, PmrC, MdtO, PatA, MdtF, CpxA, YbtQ, PmrL, cusF, Tet(A), AcrF, CRP, Sul1, MacA, KdpE, BaeR, EmrY, EmrA, Rpsl, Mph(A), GadX, APH(6)-Id, Mph(B), MdtP, yheI, EvgA, argR, gyrA, MarA, MdtE, AcrA, RosB, MdtN, EmrK, YbtP, MdtC, PmrF, CatI, AcrS, srp…	8	64	8	32	128	8	2	2	1	16	4	8
Escherichia coli	10	rep_cluster_2131, Col(MG828), rep_cluster_1778,rep_cluster_1778, Col156, rep_cluster_2313, IncI2, IncL/M, IncFIA,IncFIC		CTX-M-15		ampC		SilA, aadA5, Sul1, SilB, SilC, Sul2, Mph(A), TEM-1, QnrS7, APH(3'')-Ib, APH(6)-Id, srpC, CTX-M-15, MacB, Dfr	parC, SilA, MdtB, EmrB, APH(3'')-Ib, AcrD, ampH, EvgS, cycA, MdfA, H-NS, Dfr, PmrE, AcrB, Sul2, AcrE, ampR, CTX-M-15, GadW, MsbA, EmrD, MdtH, PmrC, MdtO, PatA, MdtF, CpxA, YbtQ, PmrL, cusF, aadA5, AcrF, CRP, Sul1, MacA, SilC, KdpE, BaeR, EmrY, EmrA, Rpsl, Mph(A), TEM-1, GadX, APH(6)-Id, Mph(B), MdtP, yheI, EvgA, argR, MarA, MdtE, AcrA, RosB, MdtN, EmrK, YbtP, MdtC, PmrF, EmrE, ampC, AcrS, srpC, S…	8	64	4	4	32	0.5	2	2	1	16	4	8
Escherichia coli	117	IncFIC,rep_cluster_2244, Col(MG828), IncFIA, IncFIB, IncI2, IncI-gamma/K1, rep_cluster_2350, IncFIA,IncFIC		CTX-M-3		ampC		FosA3, CTX-M-3, Sul3, Vga(C), QacL, MCR-1, ANT(3'')-IIa, aadA2, EstX-Sat1, LinG	parC, QacL, MdtB, CTX-M-3, TmrB, EmrB, FosA3, Sul3, SCO-1, AcrD, ampH, MarR, EvgS, cycA, MdfA, H-NS, Dfr, PmrE, AcrB, AcrE, MdtM, GadW, EmrD, MsbA, MdtH, PmrC, MdtO, CyaA, PatA, Tet(D), MdtF, CpxA, YbtQ, PmrL, cusF, Tet(A), tetC, AcrF, ampC, CRP, AAC(3)-IIc, MacA, KdpE, BaeR, EmrY, EmrA, Rpsl, GadX, TEM-1, MdtP, EstX-Sat1, yheI, EvgA, argR, gyrA, MarA, MdtE, AcrA, MCR-1, RosB, MdtN, EmrK, YbtP, M…	8	64	4	4	128	8	32	2	1	16	4	0.5
Escherichia coli	131	IncI1/B/O, rep_cluster_1778,rep_cluster_1778, rep_cluster_2401		CTX-M-15		ampC		DfrA12, Mph(A), TEM-1, CatI, CTX-M-15, srpC, TmrB, AAC(3)-IIa, aadA2, Sul1	parC, DfrA12, MdtB, UhpT, TmrB, EmrB, AcrD, ampH, AAC(3)-IIa, MarR, EvgS, MdfA, H-NS, PmrE, AcrB, AcrE, ampR, MdtM, CTX-M-15, GadW, parE, EmrD, MsbA, MdtH, PmrC, MdtO, PatA, MdtF, CpxA, YbtQ, PmrL, PtsI, cusF, AcrF, CRP, Sul1, MacA, KdpE, BaeR, EmrY, EmrA, Rpsl, Mph(A), GadX, TEM-1, MdtP, yheI, EvgA, argR, MarA, gyrA, MdtE, AcrA, RosB, MdtN, EmrK, YbtP, MdtC, PmrF, EmrE, ampC, CatI, AcrS, srpC, S…	32	64	32	4	128	0.5	32	2	1	16	4	8
Escherichia coli	131	IncFIB, IncFIA,IncFII, IncQ1	OXA-1	CTX-M-15		ampC		DfrA12, Tet(A), Sul2, Mph(A), APH(3'')-Ib, APH(6)-Id, srpC, aadA2, MacB, Sul1	parC, DfrA12, MdtB, UhpT, TmrB, EmrB, APH(3'')-Ib, AcrD, ampH, MarR, EvgS, cycA, MdfA, H-NS, PmrE, CatB3, AcrB, Sul2, AcrE, ampR, MdtM, CTX-M-15, GadW, parE, EmrD, MsbA, MdtH, PmrC, MdtO, PatA, MdtF, CpxA, YbtQ, PmrL, PtsI, cusF, Tet(A), AcrF, CRP, Sul1, AAC(3)-IIc, MacA, KdpE, BaeR, EmrY, EmrA, Rpsl, Mph(A), GadX, APH(6)-Id, MdtP, yheI, EvgA, argR, gyrA, MarA, MdtE, AcrA, RosB, MdtN, EmrK, YbtP,…	16	64	8	8	128	8	32	2	1	16	16	8
Escherichia coli	131	rep_cluster_2131, Col(MG828), Col156, IncFIB, IncFIA		CTX-M-27		ampC		CTX-M-27, MacB	parC, MarR, cusF, PtsI, AcrA, AcrF, EvgS, MdtB, cycA, CRP, MdfA, CTX-M-27, RosB, EmrK, MdtN, YbtP, MdtC, PmrF, H-NS, PmrE, UhpT, MacA, AcrB, EmrE, KdpE, ampC, AcrE, AcrS, ampR, MdtM, GadW, parE, BaeR, EmrB, SoxR, EmrY, EmrA, Rpsl, GlpT, EmrD, MsbA, YojI, MdtH, GadX, PmrC, MdtO, PatA, AcrD, MdtP, ampH, MacB, mdlB, MdtF, BaeS, CpxA, yheI, MsrB, PhoQ, YbtQ, cusR, EvgA, PmrL, BacA, argR, gyrA, MarA, …	8	64	4	8	128	8	2	2	1	16	4	0.5
Escherichia coli	131	rep_cluster_2131, Col(MG828), Col(BS512), IncFIB, IncFIA,IncFIC	OXA-1	CTX-M-15		ampC		MacB	parC, MarR, cusF, PtsI, AcrA, Tet(A), AcrF, EvgS, MdtB, cycA, CRP, MdfA, RosB, MdtN, EmrK, YbtP, MdtC, PmrF, H-NS, PmrE, CatB3, UhpT, AAC(3)-IIc, AcrB, MacA, EmrE, KdpE, ampC, AcrE, AcrS, ampR, MdtM, CTX-M-15, GadW, OXA-1, TmrB, parE, BaeR, EmrB, SoxR, EmrY, EmrA, Rpsl, GlpT, EmrD, MsbA, YojI, MdtH, GadX, PmrC, MdtO, PatA, AcrD, MdtP, ampH, MacB, mdlB, MdtF, BaeS, CpxA, yheI, MsrB, PhoQ, YbtQ, cu…	32	64	32	4	128	8	32	2	1	16	16	0.5
Escherichia coli	131	IncFIB, IncFIA, IncN		CTX-M-27		ampC		Tet(A)	parC, MarR, PtsI, AcrA, Tet(A), AcrF, EvgS, MdtB, CRP, MdfA, CTX-M-27, RosB, EmrK, MdtN, YbtP, MdtC, PmrF, H-NS, PmrE, UhpT, MacA, AcrB, EmrE, KdpE, ampC, AcrE, AcrS, ampR, MdtM, GadW, parE, BaeR, EmrB, SoxR, EmrA, EmrY, Rpsl, GlpT, EmrD, MsbA, YojI, MdtH, GadX, PmrC, MdtO, PatA, AcrD, MdtP, ampH, MdtF, mdlB, BaeS, CpxA, yheI, MsrB, PhoQ, YbtQ, EvgA, PmrL, BacA, argR, gyrA, MarA, MdtA, MdtG, TolC…	64	64	64	4	128	8	2	2	1	16	4	0.5
Escherichia coli	131	rep_cluster_2131, IncFII, IncFIB, IncFIA		CTX-M-15		ampC		Sul1, aadA5, Mph(A), ErmB, srpC, MacB, Dfr	parC, MarR, cusF, aadA5, PtsI, AcrA, AcrF, EvgS, MdtB, CRP, ErmB, MdfA, RosB, MdtN, EmrK, YbtP, MdtC, PmrF, Dfr, H-NS, PmrE, Sul1, UhpT, MacA, AcrB, EmrE, KdpE, ampC, AcrE, AcrS, ampR, MdtM, srpC, CTX-M-15, GadW, parE, BaeR, EmrB, SoxR, EmrY, EmrA, Rpsl, GlpT, EmrD, MsbA, YojI, MdtH, Mph(A), GadX, PmrC, MdtO, PatA, AcrD, MdtP, ampH, MacB, mdlB, MdtF, BaeS, CpxA, yheI, MsrB, PhoQ, YbtQ, cusR, EvgA…	32	64	16	8	128	0.5	2	2	1	16	4	8
Escherichia coli	131	rep_cluster_2131, rep_cluster_488, IncFIB,IncFII, IncFIA		CTX-M-15		ampC		Sul1, aadA5, Tet(A), Sul2, Mph(A), APH(3'')-Ib, APH(6)-Id, srpC, MacB, Dfr	parC, MdtB, UhpT, EmrB, APH(3'')-Ib, AcrD, ampH, MarR, EvgS, cycA, MdfA, H-NS, Dfr, PmrE, AcrB, Sul2, AcrE, ampR, MdtM, CTX-M-15, GadW, parE, EmrD, MsbA, MdtH, PmrC, MdtO, PatA, MdtF, CpxA, YbtQ, PmrL, PtsI, cusF, aadA5, Tet(A), AcrF, CRP, Sul1, MacA, KdpE, BaeR, EmrY, EmrA, Rpsl, Mph(A), GadX, APH(6)-Id, MdtP, yheI, EvgA, argR, gyrA, MarA, MdtE, AcrA, RosB, MdtN, EmrK, YbtP, MdtC, PmrF, EmrE, am…	64	64	64	8	128	8	2	2	1	16	4	0.5
Escherichia coli	131	IncFIB, IncFIA,IncFIC, Col(MG828)		CTX-M-27		ampC		Sul1, aadA5, DfrA12, Tet(A), Sul2, Mph(A), APH(3'')-Ib, APH(6)-Id, srpC, CTX-M-27, aadA2, MacB, Dfr	parC, DfrA12, MdtB, UhpT, TmrB, EmrB, APH(3'')-Ib, AcrD, ampH, AAC(3)-IIa, MarR, EvgS, MdfA, CTX-M-27, H-NS, Dfr, PmrE, AcrB, Sul2, AcrE, ampR, GadW, parE, EmrD, MsbA, MdtH, PmrC, MdtO, PatA, MdtF, CpxA, YbtQ, PmrL, PtsI, cusF, aadA5, Tet(A), AcrF, CRP, Sul1, MacA, KdpE, BaeR, EmrY, EmrA, Rpsl, Mph(A), GadX, TEM-1, APH(6)-Id, MdtP, yheI, EvgA, argR, gyrA, MarA, MdtE, AcrA, RosB, MdtN, EmrK, YbtP,…	16	64	8	4	128	1	32	2	1	16	8	8
Escherichia coli	131	rep_cluster_2131, Col(MG828), Col(BS512), IncFIB, rep_cluster_1778, rep_cluster_2401, IncFIA,IncFIC	OXA-1	CTX-M-15		ampC		Sul1, aadA5, CatB3, Tet(A), Mph(A), CTX-M-15, srpC, OXA-1, AAC(6')-Ib-cr, MacB, Dfr	parC, MdtB, UhpT, EmrB, AcrD, ampH, MarR, EvgS, cycA, MdfA, H-NS, Dfr, PmrE, CatB3, AcrB, AcrE, ampR, MdtM, CTX-M-15, GadW, parE, EmrD, MsbA, MdtH, PmrC, MdtO, PatA, MdtF, CpxA, YbtQ, PmrL, PtsI, cusF, aadA5, Tet(A), AcrF, CRP, Sul1, MacA, KdpE, BaeR, EmrY, EmrA, Rpsl, Mph(A), GadX, MdtP, yheI, EvgA, argR, gyrA, MarA, MdtE, AcrA, RosB, MdtN, EmrK, YbtP, MdtC, PmrF, EmrE, ampC, AcrS, srpC, OXA-1, …	64	64	32	8	128	8	2	2	1	16	16	8
Escherichia coli	131	IncFIB, IncFIA,IncFIC, IncFIA	OXA-1	CTX-M-15		ampC		Vga(C), MacB	parC, MarR, cusF, PtsI, AcrA, AcrF, EvgS, MdtB, cycA, CRP, MdfA, RosB, MdtN, EmrK, YbtP, MdtC, PmrF, H-NS, PmrE, CatB3, UhpT, MacA, AcrB, EmrE, KdpE, ampC, AcrE, AcrS, ampR, MdtM, CTX-M-15, GadW, OXA-1, parE, BaeR, EmrB, SoxR, EmrY, EmrA, Rpsl, GlpT, EmrD, Vga(C), MsbA, MdtH, YojI, GadX, PmrC, MdtO, PatA, AcrD, MdtP, ampH, MacB, mdlB, MdtF, BaeS, CpxA, yheI, MsrB, PhoQ, YbtQ, cusR, EvgA, PmrL, Ba…	32	64	32	8	128	8	2	2	1	16	16	0.5
Escherichia coli	131	Col(BS512), IncFIA, IncFIB, IncFIA,IncFIC	OXA-1	CTX-M-15		ampC		Sul1, aadA5, CatB3, AAC(3)-IIc, Vga(C), Tet(A), Mph(A), CTX-M-15, srpC, OXA-1, TmrB, AAC(6')-Ib-cr, MacB, Dfr	parC, MdtB, UhpT, TmrB, EmrB, AcrD, ampH, MarR, EvgS, cycA, MdfA, H-NS, Dfr, PmrE, CatB3, AcrB, AcrE, ampR, MdtM, CTX-M-15, GadW, parE, EmrD, MsbA, MdtH, PmrC, MdtO, PatA, MdtF, CpxA, YbtQ, PmrL, PtsI, cusF, aadA5, Tet(A), AcrF, CRP, Sul1, AAC(3)-IIc, MacA, KdpE, BaeR, EmrY, EmrA, Rpsl, Mph(A), GadX, MdtP, yheI, EvgA, argR, gyrA, MarA, MdtE, AcrA, RosB, MdtN, EmrK, YbtP, MdtC, PmrF, EmrE, ampC, A…	32	64	8	8	128	8	32	2	1	16	16	8
Escherichia coli	131	rep_cluster_2131, Col(MG828), Col156, IncFIB, IncFIA, rep_cluster_2350		CTX-M-27		ampC		CTX-M-27, MacB	parC, MarR, cusF, PtsI, AcrA, AcrF, EvgS, MdtB, cycA, CRP, MdfA, CTX-M-27, RosB, EmrK, MdtN, YbtP, MdtC, PmrF, H-NS, PmrE, UhpT, MacA, AcrB, EmrE, KdpE, ampC, AcrE, AcrS, ampR, MdtM, GadW, parE, BaeR, EmrB, SoxR, EmrY, EmrA, Rpsl, GlpT, EmrD, MsbA, YojI, MdtH, GadX, PmrC, MdtO, PatA, AcrD, MdtP, ampH, MacB, mdlB, MdtF, BaeS, CpxA, yheI, MsrB, PhoQ, YbtQ, cusR, EvgA, PmrL, BacA, argR, gyrA, MarA, …	8	64	4	8	64	8	2	2	1	16	4	0.5
Escherichia coli	131	rep_cluster_2131, IncFII, Col156, IncFIB, IncFIA, rep_cluster_1778, rep_cluster_2350, IncFIA,IncFIC		CTX-M-14		ampC		MacB	parC, MarR, cusF, PtsI, AcrA, AcrF, EvgS, MdtB, cycA, CRP, MdfA, RosB, MdtN, EmrK, YbtP, MdtC, PmrF, H-NS, PmrE, UhpT, MacA, AcrB, EmrE, KdpE, ampC, AcrE, CTX-M-14, AcrS, ampR, MdtM, GadW, parE, BaeR, EmrB, SoxR, EmrY, EmrA, Rpsl, GlpT, EmrD, MsbA, YojI, MdtH, GadX, PmrC, MdtO, PatA, AcrD, MdtP, ampH, MacB, mdlB, MdtF, BaeS, CpxA, yheI, MsrB, PhoQ, YbtQ, cusR, EvgA, PmrL, BacA, argR, gyrA, MarA, …	8	64	4	4	128	8	2	2	1	16	4	0.5
Escherichia coli	167	rep_cluster_2150, Col(MG828), IncFIA,IncFII, IncFIA, IncFIB, IncX1		CTX-M-55		ampC		FosA3, Sul3, APH(3')-Ia, Vga(C), DfrA12, FloR, QacL, Sul2, BLMT, CTX-M-55, tetM, APH(3')-IIa, ANT(3'')-IIa, TmrB, CmlA5, AAC(3)-IIa, LinG	parC, APH(3')-Ia, DfrA12, QacL, MdtB, TmrB, CmlA5, EmrB, FosA3, Sul3, AcrD, ampH, FloR, AAC(3)-IIa, EvgS, BLMT, cycA, MdfA, H-NS, PmrE, AcrB, Sul2, AcrE, MdtM, GadW, MsbA, EmrD, MdtH, PmrC, MdtO, PatA, MdtF, CpxA, YbtQ, PmrL, tetM, cusF, Tet(A), AcrF, CRP, MacA, KdpE, CTX-M-55, BaeR, EmrY, EmrA, Rpsl, TEM-1, GadX, Mph(B), MdtP, yheI, EvgA, argR, gyrA, MarA, MdtE, AcrA, RosB, MdtN, EmrK, YbtP, Mdt…	32	64	8	8	128	8	32	2	1	16	8	8
Escherichia coli	216	IncI1/B/O, IncFIA,IncFIC, rep_cluster_2335		CTX-M-3		ampC		FosA3, CTX-M-3, QnrB10, TEM-1	parC, MarR, cusF, AcrA, AcrF, QnrB10, EvgS, MdtB, cycA, CRP, MdfA, RosB, MdtN, EmrK, MdtC, PmrF, H-NS, PmrE, CTX-M-3, MacA, AcrB, EmrE, KdpE, AcrE, AcrS, ampR, MdtM, GadW, BaeR, EmrB, SoxR, EmrY, gspA, EmrA, FosA3, Rpsl, GlpT, MsbA, YojI, EmrD, MdtH, TEM-1, GadX, PmrC, MdtO, PatA, AcrD, Mph(B), MdtP, ampH, MdtF, mdlB, BaeS, CpxA, yheI, MsrB, PhoQ, ampC, cusR, EvgA, PmrL, BacA, argR, MarA, MdtA, M…	8	64	4	4	32	0.5	2	2	1	16	4	0.5
Escherichia coli	2279	IncFIB, IncFIA	OXA-1	CTX-M-15		ampC		Tet(A), Vga(C)	parC, MarR, cusF, PtsI, AcrA, Tet(A), AcrF, EvgS, MdtB, cycA, CRP, MdfA, RosB, MdtN, EmrK, YbtP, MdtC, PmrF, H-NS, PmrE, CatB3, UhpT, AAC(3)-IIc, AcrB, MacA, EmrE, KdpE, ampC, AcrE, AcrS, ampR, MdtM, CTX-M-15, GadW, OXA-1, TmrB, parE, BaeR, EmrB, SoxR, EmrY, EmrA, Rpsl, GlpT, EmrD, Vga(C), MsbA, MdtH, YojI, GadX, PmrC, MdtO, PatA, AcrD, MdtP, ampH, MdtF, mdlB, BaeS, CpxA, yheI, MsrB, PhoQ, YbtQ, …	32	64	16	4	128	8	32	2	1	16	16	0.5
Escherichia coli	2450	Col(MG828), ColRNAI_rep_cluster_1857,rep_cluster_2350, IncFIB, IncFIA, rep_cluster_1778, IncFIA,IncFIC, IncY	OXA-1	CTX-M-15		ampC		sugE, CatB3, SilA, SilB, DfrA12, Tet(A), TEM-1, QnrS7, ErmB, CTX-M-15, srpC, aadA2, OXA-1, AAC(6')-Ib-cr, MacB, Sul1	parC, SilA, DfrA12, MdtB, EmrB, AcrD, ampH, MarR, EvgS, cycA, ErmB, MdfA, H-NS, PmrE, sugE, CatB3, AcrB, AcrE, MdtM, CTX-M-15, GadW, parE, MsbA, EmrD, MdtH, PmrC, MdtO, PatA, MdtF, CpxA, PmrL, cusF, Tet(A), AcrF, CRP, Sul1, MacA, KdpE, BaeR, EmrY, EmrA, Rpsl, Mph(A), TEM-1, GadX, Mph(B), MdtP, yheI, EvgA, argR, gyrA, MarA, MdtE, AcrA, RosB, MdtN, EmrK, MdtC, PmrF, EmrE, AcrS, srpC, OXA-1, SoxR, g…	64	64	64	64	128	8	2	2	1	64	16	8
Escherichia coli	38	-		CTX-M-14		ampC		APH(6)-Id, APH(3'')-Ib, Sul2	parC, MarR, cusF, AcrA, AcrF, EvgS, MdtB, cycA, CRP, MdfA, RosB, MdtN, EmrK, YbtP, MdtC, PmrF, H-NS, PmrE, AAC(3)-IIc, AcrB, MacA, EmrE, Sul2, KdpE, AcrE, CTX-M-14, AcrS, ampC, ampR, GadW, TmrB, parE, BaeR, EmrB, SoxR, gspA, EmrY, EmrA, Rpsl, GlpT, EmrD, MsbA, YojI, MdtH, APH(3'')-Ib, GadX, APH(6)-Id, PmrC, MdtO, CyaA, PatA, AcrD, Mph(B), MdtP, ampH, MdtF, mdlB, BaeS, CpxA, yheI, MsrB, PhoQ, YbtQ…	8	64	16	16	128	8	32	2	1	16	4	0.5
Escherichia coli	38	IncFIC,rep_cluster_2244, ColpVC, IncFIA, IncFIB, rep_cluster_1778, rep_cluster_2350,rep_cluster_2350,rep_cluster_2370, IncHI1B		CTX-M-15		ampC		Vga(C), Sul2, APH(3'')-Ib, TEM-1, APH(6)-Id, CTX-M-15, MacB	parC, MarR, cusF, AcrA, AcrF, EvgS, MdtB, cycA, CRP, MdfA, RosB, MdtN, EmrK, YbtP, MdtC, PmrF, H-NS, PmrE, MacA, AcrB, KdpE, Sul2, ampC, AcrE, AcrS, MdtM, CTX-M-15, GadW, BaeR, EmrB, SoxR, EmrY, gspA, EmrA, Rpsl, GlpT, EmrD, Vga(C), MsbA, MdtH, YojI, APH(3'')-Ib, GadX, TEM-1, APH(6)-Id, PmrC, MdtO, CyaA, PatA, AcrD, Mph(B), MdtP, ampH, MacB, mdlB, MdtF, BaeS, CpxA, yheI, MsrB, PhoQ, YbtQ, cusR, E…	32	64	16	8	128	0.5	2	2	1	16	4	0.5
Escherichia coli	38	Col(BS512), IncY, rep_cluster_2335		CTX-M-15		ampC		TEM-171, Tet(A), Sul2, APH(3'')-Ib, QnrS7, APH(6)-Id, CTX-M-15	parC, MarR, cusF, TEM-171, AcrA, Tet(A), AcrF, EvgS, MdtB, cycA, CRP, MdfA, RosB, MdtN, EmrK, MdtC, PmrF, H-NS, PmrE, MacA, AcrB, KdpE, Sul2, ampC, AcrE, AcrS, MdtM, CTX-M-15, GadW, BaeR, EmrB, SoxR, EmrY, gspA, EmrA, Rpsl, GlpT, EmrD, MsbA, YojI, MdtH, APH(3'')-Ib, GadX, APH(6)-Id, PmrC, MdtO, CyaA, PatA, AcrD, Mph(B), MdtP, ampH, MdtF, mdlB, DfrA14, BaeS, CpxA, yheI, MsrB, PhoQ, QnrS7, cusR, Ev…	32	64	16	8	128	0.5	2	2	1	16	4	8
Escherichia coli	38	rep_cluster_2131, IncFIB, IncFIA		CTX-M-15		ampC		DfrA12, Sul2, Mph(A), TEM-1, APH(3'')-Ib, APH(6)-Id, srpC, aadA2, Tet(D), MacB, Sul1	parC, DfrA12, MdtB, TmrB, EmrB, APH(3'')-Ib, AcrD, ampH, AAC(3)-IIa, MarR, EvgS, cycA, MdfA, H-NS, PmrE, AcrB, Sul2, AcrE, ampR, CTX-M-15, GadW, parE, EmrD, MsbA, MdtH, PmrC, MdtO, CyaA, PatA, Tet(D), MdtF, CpxA, YbtQ, PmrL, cusF, AcrF, CRP, Sul1, MacA, KdpE, BaeR, EmrY, EmrA, Rpsl, Mph(A), GadX, TEM-1, APH(6)-Id, Mph(B), MdtP, yheI, EvgA, argR, gyrA, MarA, MdtE, AcrA, RosB, MdtN, EmrK, YbtP, Mdt…	8	64	4	4	128	8	32	2	1	16	8	8
Escherichia coli	410	rep_cluster_2131, IncP, IncFIB, IncFIA, IncFIA,IncFIC		CTX-M-15		ampC		aadA5, Vga(C), Tet(A), Mph(A), CTX-M-15, srpC, Sul1, Dfr	parC, SilA, MdtB, EmrB, AcrD, ampH, MarR, EvgS, cycA, MdfA, H-NS, Dfr, PmrE, AcrB, Sul2, AcrE, MdtM, CTX-M-15, GadW, parE, MsbA, EmrD, MdtH, PmrC, MdtO, PatA, MdtF, CpxA, YbtQ, PmrL, cusF, aadA5, Tet(A), AcrF, CRP, Sul1, MacA, SilC, KdpE, BaeR, EmrY, EmrA, Rpsl, Mph(A), GadX, Mph(B), MdtP, yheI, EvgA, argR, gyrA, MarA, MdtE, AcrA, RosB, MdtN, EmrK, YbtP, MdtC, PmrF, EmrE, AcrS, srpC, SoxR, gspA, …	64	64	64	>128	128	8	2	16	1	8	32	4
Escherichia coli	410	IncFIA, IncFIA,IncFIC, IncFIB				ampC		aadA5, Vga(C), Tet(A), Mph(A), srpC, Sul1, Dfr	parC, SilA, MdtB, EmrB, AcrD, ampH, MarR, EvgS, cycA, MdfA, H-NS, Dfr, PmrE, AcrB, AcrE, MdtM, GadW, parE, MsbA, EmrD, MdtH, PmrC, MdtO, PatA, MdtF, CpxA, YbtQ, PmrL, cusF, aadA5, Tet(A), AcrF, CRP, Sul1, MacA, SilC, KdpE, BaeR, EmrY, EmrA, Rpsl, Mph(A), GadX, Mph(B), MdtP, yheI, EvgA, argR, gyrA, MarA, MdtE, AcrA, RosB, MdtN, EmrK, YbtP, MdtC, PmrF, EmrE, AcrS, srpC, SoxR, gspA, GlpT, Vga(C), Yo…	64	64	64	32	128	8	2	2	1	16	4	8
Escherichia coli	617	Col(MG828), rep_cluster_1778, rep_cluster_2401, rep_cluster_2350, IncFIA,IncFIC, IncC		CTX-M-15		ampC		aadA5, APH(3')-Ia, Vga(C), FloR, Tet(A), APH(3'')-Ib, Sul2, APH(6)-Id, CTX-M-15, srpC, Sul1, Dfr	parC, APH(3')-Ia, MdtB, EmrB, APH(3'')-Ib, AcrD, ampH, FloR, EvgS, cycA, MdfA, H-NS, Dfr, PmrE, AcrB, Sul2, AcrE, MdtM, CTX-M-15, GadW, parE, MsbA, EmrD, MdtH, PmrC, MdtO, PatA, MdtF, CpxA, YbtQ, PmrL, cusF, aadA5, Tet(A), AcrF, CRP, Sul1, MacA, KdpE, BaeR, EmrY, EmrA, Rpsl, GadX, APH(6)-Id, Mph(B), MdtP, yheI, EvgA, argR, gyrA, MarA, MdtE, AcrA, RosB, MdtN, EmrK, YbtP, MdtC, PmrF, AcrS, srpC, So…	32	64	16	4	128	8	2	2	1	16	4	8
Escherichia coli	617	rep_cluster_2373, IncFIB, IncFIA, rep_cluster_2350		CTX-M-15		ampC		aadA5, Tet(A), Sul2, Mph(A), TEM-1, APH(3'')-Ib, APH(6)-Id, srpC, Sul1, Dfr	parC, cusF, aadA5, AcrA, Tet(A), AcrF, EvgS, MdtB, cycA, CRP, MdfA, RosB, MdtN, EmrK, YbtP, MdtC, PmrF, Dfr, H-NS, PmrE, Sul1, MacA, AcrB, KdpE, Sul2, AcrE, AcrS, MdtM, srpC, CTX-M-15, GadW, parE, BaeR, EmrB, SoxR, EmrY, EmrA, Rpsl, GlpT, MsbA, YojI, EmrD, MdtH, APH(3'')-Ib, Mph(A), TEM-1, GadX, APH(6)-Id, PmrC, MdtO, PatA, AcrD, Mph(B), MdtP, ampH, MdtF, mdlB, BaeS, CpxA, yheI, MsrB, PhoQ, ampC,…	64	64	64	8	128	8	4	2	1	16	4	8
Escherichia coli	648	rep_cluster_2131, IncFII, IncFIB, IncFIA, rep_cluster_1778, rep_cluster_1451, IncY	OXA-1	CTX-M-15		ampC		Tet(B), Sul1, aadA5, Vga(C), tetC, Mph(A), CatI, srpC, MacB, Dfr	parC, MdtB, EmrB, AcrD, ampH, MarR, EvgS, MdfA, H-NS, Dfr, PmrE, CatB3, AcrB, AcrE, ampR, MdtM, CTX-M-15, GadW, parE, EmrD, MsbA, MdtH, PmrC, MdtO, CyaA, PatA, MdtF, CpxA, YbtQ, PmrL, cusF, aadA5, tetC, AcrF, CRP, Sul1, MacA, KdpE, BaeR, EmrY, EmrA, Rpsl, Mph(A), GadX, Mph(B), MdtP, yheI, EvgA, argR, gyrA, MarA, MdtE, AcrA, RosB, MdtN, EmrK, YbtP, MdtC, PmrF, EmrE, ampC, CatI, AcrS, srpC, OXA-1, …	32	64	16	8	128	8	2	2	1	16	16	8
Escherichia coli	8671	rep_cluster_2131, Col(MG828), rep_cluster_1778, IncFIA,IncFIC, rep_cluster_2350,rep_cluster_2350	OXA-1	CTX-M-15		ampC		CatB3, ANT(2'')-Ia, CmlA5, Tet(A), Mph(A), CTX-M-15, srpC, OXA-1, AAC(6')-Ib-cr, ANT(3'')-IIa, Sul1	parC, MdtB, UhpT, CmlA5, EmrB, AcrD, ampH, MarR, EvgS, cycA, MdfA, H-NS, PmrE, CatB3, AcrB, AcrE, ampR, MdtM, CTX-M-15, GadW, parE, EmrD, MsbA, MdtH, PmrC, MdtO, PatA, MdtF, CpxA, YbtQ, PmrL, PtsI, cusF, Tet(A), AcrF, CRP, Sul1, MacA, KdpE, BaeR, EmrY, EmrA, Rpsl, Mph(A), GadX, MdtP, yheI, EvgA, argR, gyrA, MarA, MdtE, AcrA, RosB, MdtN, EmrK, YbtP, MdtC, PmrF, ANT(3'')-IIa, EmrE, ampC, AcrS, srpC…	64	64	64	8	128	8	32	2	1	16	16	0.5
Escherichia coli	2040	IncK2/Z, IncHI2A, IncFIC,rep_cluster_2244, Col156, IncFIB, rep_cluster_1088			CMY-59	ampC		Tet(C), sugE, SilA, SilB, Vga(C), SilC, ANT(3'')-IIa, CMY-59, AAC(3)-VIa, Sul1	parC, MarR, cusF, SilA, AcrA, AcrF, EvgS, MdtB, cycA, CRP, MdfA, RosB, MdtN, EmrK, MdtC, PmrF, H-NS, ANT(3'')-IIa, PmrE, sugE, Sul1, MacA, AcrB, SilC, EmrE, KdpE, AcrE, AcrS, MdtM, GadW, BaeR, EmrB, SoxR, EmrY, EmrA, Rpsl, GlpT, Vga(C), MsbA, YojI, MdtH, EmrD, GadX, PmrC, MdtO, CMY-59, AcrD, PatA, MdtP, Mph(B), ampH, MdtF, mdlB, BaeS, Tet(C), CpxA, SilB, yheI, MsrB, PhoQ, ampC, cusR, EvgA, PmrL, …	8	64	4	32	16	0.5	16	2	1	16	4	0.5
Escherichia coli	405	rep_cluster_2131, IncFII, Col(MG828), Col(BS512), rep_cluster_2335, IncFIA,IncFII, IncFIB, IncFIA, IncI2, IncI-gamma/K1, IncFIA,IncFIC, IncY		CTX-M-15	CMY-59	ampC		Tet(B), sugE, Vga(C), DfrA12, tetC, Mph(A), TEM-1, ErmB, CTX-M-15, srpC, CMY-59, Tet(D), aadA2, QepA4, MacB, Sul1	parC, DfrA12, MdtB, EmrB, AcrD, ampH, MarR, EvgS, cycA, ErmB, MdfA, QepA4, H-NS, PmrE, sugE, AcrB, AcrE, CTX-M-15, GadW, parE, EmrD, MsbA, MdtH, PmrC, MdtO, CyaA, CMY-59, Tet(D), PatA, MdtF, CpxA, YbtQ, PmrL, cusF, tetC, AcrF, CRP, Sul1, MacA, KdpE, BaeR, EmrY, EmrA, Rpsl, Mph(A), GadX, TEM-1, Mph(B), MdtP, yheI, EvgA, argR, gyrA, MarA, MdtE, AcrA, RosB, MdtN, EmrK, YbtP, MdtC, PmrF, EmrE, ampC, …	64	64	64	64	128	8	2	2	1	>128	4	8
Escherichia coli	648	IncFII, IncFIA,IncFII, IncFIB, rep_cluster_1778, rep_cluster_2350		CTX-M-15	DHA-1	ampC		Tet(B), Sul1, Vga(C), DHA-1, tetC, Mph(A), ErmB, srpC, QnrB4, MacB, Dfr	parC, MdtB, EmrB, AcrD, ampH, MarR, EvgS, ErmB, MdfA, H-NS, Dfr, PmrE, AcrB, DHA-1, AcrE, ampR, MdtM, CTX-M-15, GadW, parE, EmrD, MsbA, MdtH, PmrC, MdtO, CyaA, PatA, MdtF, CpxA, YbtQ, PmrL, cusF, tetC, AcrF, CRP, Sul1, MacA, KdpE, BaeR, EmrY, EmrA, Rpsl, Mph(A), GadX, Mph(B), MdtP, yheI, QnrB4, EvgA, argR, gyrA, MarA, MdtE, AcrA, RosB, MdtN, EmrK, YbtP, MdtC, PmrF, EmrE, ampC, AcrS, srpC, SoxR, g…	32	64	32	64	128	8	2	2	1	16	4	8
Klebsiella aerogenes	-	IncL/M, ColRNAI_rep_cluster_1857		SHV-7		ampC		SHV-7	parC, AcrA, KpnF, setB, KdeA, MdtB, cycA, CRP, tesA, RosB, SHV-7, KpnG, OqxA6, MdtC, H-NS, ArnT, PmrE, UhpT, AcrB, FosA, ampR, MipA, BaeR, EmrB, Rpsl, GlpT, MsbA, EmrD, OqxB, PatA, AcrD, rcnA, CpxA, ampC, btuD, eptB, RosA, QnrS7, cusR, BacA, argR, MarA, gyrA, LptD	32	64	4	32	2	0.5	2	2	1	16	4	0.5
Klebsiella aerogenes	-	IncFIB, -	OXA-1	CTX-M-15		ampC		DfrA14, SilA, CatB3, QnrB1, Vga(C), SilC, Tet(A), Sul2, APH(3'')-Ib, TEM-1, APH(6)-Id, CTX-M-15, OXA-1, AAC(6')-Ib-cr, SilB	parC, SilA, AcrA, Tet(A), KpnF, setB, KdeA, MdtB, cycA, CRP, tesA, RosB, KpnG, OqxA6, MdtC, H-NS, ArnT, PmrE, CatB3, UhpT, AAC(3)-IIc, AcrB, SilC, Sul2, ampR, FosA, CTX-M-15, MipA, OXA-1, TmrB, BaeR, Rpsl, QnrB1, GlpT, Vga(C), MsbA, KpnH, EmrD, APH(3'')-Ib, TEM-1, APH(6)-Id, OqxB, PatA, AcrD, rcnA, RamA, RamR, SilB, CpxA, ampC, btuD, DfrA14, eptB, RosA, bamB, cusR, gspF, BacA, argR, MarA, gyrA, A…	64	64	16	64	128	2	32	2	1	64	16	8
Klebsiella aerogenes	-	ColRNAI_rep_cluster_1857				ampC			parC, AcrA, KpnF, setB, KdeA, MdtB, cycA, CRP, tesA, RosB, KpnG, YbtP, OqxA6, MdtC, H-NS, ArnT, PmrE, UhpT, AcrB, FosA, ampR, MipA, BaeR, EmrB, Rpsl, GlpT, MsbA, EmrD, OqxB, PatA, AcrD, rcnA, CpxA, ampC, btuD, eptB, RosA, YbtQ, cusR, BacA, argR, MarA, gyrA, LptD	8	64	4	64	8	0.5	2	2	1	32	4	0.5
Klebsiella aerogenes	-	IncHI2A, IncFII, rep_cluster_1418, IncFIB, rep_cluster_1088	OXA-1	CTX-M-15		ampC		DfrA14, SilA, SilC, Tet(A), Sul2, APH(3'')-Ib, TEM-1, APH(6)-Id, CTX-M-15, SilB	parC, SilA, AcrA, Tet(A), KpnF, setB, KdeA, MdtB, cycA, CRP, tesA, RosB, KpnG, OqxA6, MdtC, H-NS, ArnT, PmrE, CatB3, UhpT, AAC(3)-IIc, AcrB, SilC, Sul2, ampR, FosA, CTX-M-15, MipA, OXA-1, TmrB, BaeR, Rpsl, KpnH, GlpT, MsbA, EmrD, APH(3'')-Ib, TEM-1, APH(6)-Id, OqxB, PatA, AcrD, rcnA, RamA, RamR, SilB, CpxA, ampC, DfrA14, eptB, RosA, bamB, cusR, gspF, BacA, argR, MarA, gyrA, AAC(6')-Ib-cr, LptD	64	64	32	64	128	0.5	32	2	1	>128	16	8
Klebsiella aerogenes	-					ampC			parC, AcrA, KpnF, setB, KdeA, MdtB, cycA, CRP, tesA, RosB, KpnG, OqxA6, MdtC, H-NS, PmrE, UhpT, AcrB, ampR, FosA, MipA, BaeR, Rpsl, KpnH, GlpT, MsbA, EmrD, OqxB, PatA, AcrD, rcnA, RamA, RamR, CpxA, btuD, eptB, RosA, bamB, cusR, gspF, ampC, BacA, argR, MarA, gyrA, LptD	16	64	4	64	32	0.5	2	2	1	64	4	0.5
Klebsiella aerogenes	-					ampC			parC, AcrA, KpnF, setB, KdeA, MdtB, cycA, CRP, tesA, RosB, KpnG, OqxA6, MdtC, H-NS, PmrE, UhpT, AcrB, ampR, FosA, MipA, BaeR, Rpsl, KpnH, GlpT, MsbA, EmrD, OqxB, PatA, AcrD, rcnA, RamA, RamR, CpxA, ampC, btuD, eptB, RosA, bamB, cusR, gspF, BacA, argR, MarA, gyrA	16	64	4	64	32	0.5	2	2	1	64	4	0.5
Klebsiella aerogenes	15	ColRNAI_rep_cluster_1857,ColRNAI_rep_cluster_1857, IncN, rep_cluster_488		CTX-M-15		ampC		CTX-M-15	parC, AcrA, KpnF, setB, KdeA, MdtB, cycA, CRP, tesA, RosB, KpnG, YbtP, OqxA6, MdtC, H-NS, PmrE, UhpT, AcrB, ampR, FosA, CTX-M-15, MipA, BaeR, Rpsl, KpnH, GlpT, MsbA, EmrD, OqxB, PatA, AcrD, rcnA, RamA, RamR, CpxA, ampC, LptD, eptB, RosA, YbtQ, cusR, gspF, BacA, argR, MarA, gyrA, OmpK36	64	64	16	64	128	0.5	2	2	1	16	4	0.5
Klebsiella aerogenes	202	IncFII,rep_cluster_2183				ampC			parC, AcrA, KpnF, setB, KdeA, MdtB, cycA, CRP, tesA, RosB, KpnG, OqxA6, MdtC, H-NS, ArnT, PmrE, UhpT, AcrB, FosA, ampR, MipA, BaeR, EmrB, Rpsl, GlpT, MsbA, EmrD, OqxB, PatA, AcrD, CpxA, ampC, btuD, RosA, bamB, cusR, BacA, argR, MarA, gyrA, LptD	16	64	4	64	16	0.5	2	2	1	64	4	0.5
Klebsiella aerogenes	22					ampC			parC, AcrA, KpnF, setB, KdeA, MdtB, cycA, CRP, tesA, RosB, KpnG, OqxA6, MdtC, H-NS, PmrE, UhpT, AcrB, ampR, FosA, MipA, BaeR, Rpsl, KpnH, GlpT, MsbA, EmrD, OqxB, PatA, AcrD, rcnA, RamA, RamR, CpxA, ampC, btuD, eptB, RosA, bamB, cusR, gspF, BacA, argR, MarA, gyrA	16	64	4	64	16	0.5	2	2	1	32	4	0.5
Klebsiella aerogenes	4	ColRNAI_rep_cluster_1857				ampC			parC, AcrA, KpnF, setB, KdeA, MdtB, cycA, CRP, tesA, RosB, KpnG, YbtP, OqxA6, MdtC, H-NS, ArnT, PmrE, UhpT, AcrB, FosA, ampR, MipA, BaeR, Rpsl, KpnH, GlpT, MsbA, EmrD, OqxB, PatA, AcrD, rcnA, RamA, CpxA, ampC, eptB, RosA, YbtQ, cusR, BacA, argR, MarA, gyrA, LptD	16	64	4	64	64	0.5	2	2	1	128	4	0.5
Klebsiella aerogenes	4	rep_cluster_1, -				ampC			parC, AcrA, KpnF, setB, KdeA, MdtB, cycA, CRP, tesA, RosB, KpnG, OqxA6, MdtC, H-NS, ArnT, PmrE, UhpT, AcrB, ampR, FosA, MipA, BaeR, Rpsl, KpnH, GlpT, MsbA, EmrD, OqxB, PatA, AcrD, rcnA, RamA, RamR, CpxA, ampC, eptB, RosA, cusR, gspF, BacA, argR, MarA, gyrA, LptD	8	64	4	64	16	0.5	2	2	1	32	4	0.5
Klebsiella aerogenes	92					ampC			parC, AcrA, KpnF, setB, KdeA, MdtB, cycA, CRP, tesA, RosB, KpnG, OqxA6, MdtC, H-NS, ArnT, PmrE, UhpT, AcrB, ampR, FosA, MipA, BaeR, Rpsl, KpnH, GlpT, MsbA, EmrD, OqxB, PatA, AcrD, rcnA, RamA, RamR, CpxA, ampC, btuD, eptB, RosA, bamB, cusR, gspF, BacA, argR, MarA, gyrA, LptD	32	64	4	64	16	0.5	2	2	1	64	4	0.5
Klebsiella aerogenes	93	ColRNAI_rep_cluster_1857				ampC			parC, AcrA, KpnF, setB, KdeA, MdtB, cycA, CRP, tesA, OqxB27, RosB, KpnG, YbtP, OqxA6, MdtC, H-NS, ArnT, PmrE, UhpT, AcrB, ampR, FosA, MipA, BaeR, Rpsl, KpnH, GlpT, MsbA, EmrD, PatA, AcrD, rcnA, RamA, RamR, CpxA, ampC, btuD, eptB, RosA, bamB, YbtQ, cusR, gspF, BacA, argR, MarA, gyrA, LptD	16	64	4	64	16	2	2	2	1	64	4	0.5
Klebsiella aerogenes	93	ColRNAI_rep_cluster_1857				ampC			parC, AcrA, KpnF, setB, KdeA, MdtB, cycA, CRP, tesA, OqxB27, RosB, KpnG, YbtP, OqxA6, MdtC, H-NS, ArnT, PmrE, UhpT, AcrB, ampR, FosA, MipA, BaeR, Rpsl, KpnH, GlpT, MsbA, EmrD, PatA, AcrD, rcnA, RamA, RamR, CpxA, ampC, btuD, eptB, RosA, bamB, YbtQ, cusR, gspF, BacA, argR, MarA, gyrA, LptD	16	64	4	64	64	8	4	2	1	32	4	8
Klebsiella aerogenes	93	IncX3, ColRNAI_rep_cluster_1857				ampC			parC, AcrA, KpnF, setB, KdeA, MdtB, cycA, CRP, tesA, OqxB27, RosB, KpnG, YbtP, OqxA6, MdtC, H-NS, ArnT, PmrE, UhpT, AcrB, ampR, FosA, MipA, BaeR, Rpsl, KpnH, GlpT, MsbA, EmrD, PatA, AcrD, rcnA, RamA, RamR, CpxA, ampC, btuD, eptB, RosA, bamB, YbtQ, cusR, gspF, BacA, argR, gyrA, MarA, LptD	16	64	4	64	16	0.5	2	2	1	32	4	0.5
Klebsiella aerogenes	93					ampC			parC, AcrA, KpnF, setB, KdeA, MdtB, cycA, CRP, tesA, OqxB27, RosB, KpnG, OqxA6, MdtC, H-NS, ArnT, PmrE, UhpT, AcrB, ampR, FosA, MipA, BaeR, Rpsl, KpnH, GlpT, MsbA, EmrD, PatA, AcrD, rcnA, RamA, RamR, CpxA, ampC, btuD, eptB, RosA, bamB, cusR, gspF, BacA, argR, MarA, gyrA, LptD	16	64	4	64	32	0.5	2	2	1	32	4	0.5
Klebsiella aerogenes	93					ampC			parC, AcrA, KpnF, setB, KdeA, MdtB, cycA, CRP, tesA, OqxB27, RosB, KpnG, YbtP, OqxA6, MdtC, H-NS, ArnT, PmrE, UhpT, AcrB, ampR, FosA, MipA, BaeR, Rpsl, KpnH, GlpT, MsbA, EmrD, PatA, AcrD, rcnA, RamA, RamR, CpxA, ampC, btuD, eptB, RosA, bamB, YbtQ, cusR, gspF, BacA, argR, gyrA, MarA, LptD	8	64	4	64	32	0.5	2	2	1	16	4	0.5
Klebsiella aerogenes	93	ColRNAI_rep_cluster_1857				ampC			parC, AcrA, KpnF, setB, KdeA, MdtB, cycA, CRP, tesA, OqxB27, RosB, KpnG, YbtP, OqxA6, MdtC, H-NS, ArnT, PmrE, UhpT, AcrB, ampR, FosA, MipA, BaeR, Rpsl, KpnH, GlpT, MsbA, EmrD, PatA, AcrD, rcnA, RamA, RamR, CpxA, ampC, btuD, eptB, RosA, bamB, YbtQ, cusR, gspF, BacA, argR, MarA, gyrA, LptD	16	64	16	64	64	0.5	2	2	1	32	4	0.5
Klebsiella michiganensis	-	IncFII, IncFIB	OXA-1	CTX-M-15, OXY-1-1				DfrA14, SilA, CatB3, QnrB1, AAC(3)-IIc, SilC, Tet(A), Sul2, APH(3'')-Ib, TEM-1, APH(6)-Id, CTX-M-15, OXA-1, TmrB, AAC(6')-Ib-cr, SilB	parC, SilA, AcrA, Tet(A), KpnF, setB, KdeA, MdtB, cycA, CRP, tesA, OqxB27, RosB, KpnG, YbtP, OqxA6, cusC, MdtC, H-NS, ArnT, PmrE, CatB3, UhpT, AAC(3)-IIc, AcrB, SilC, Sul2, CTX-M-15, OXA-1, TmrB, BaeR, OmpA, Rpsl, QnrB1, GlpT, MsbA, KpnH, EmrD, APH(3'')-Ib, TEM-1, APH(6)-Id, PatA, AcrD, SilB, CpxA, DfrA14, LptD, RosA, OXY-1-1, BacA, argR, MarA, gyrA, AAC(6')-Ib-cr, OmpK36	32	64	8	4	128	0.5	32	2	1	16	4	8
Klebsiella michiganensis	-	IncFII, IncFIB	OXA-1	CTX-M-15, OXY-1-1				DfrA14, SilA, CatB3, QnrB1, AAC(3)-IIc, SilC, Tet(A), Sul2, APH(3'')-Ib, TEM-1, APH(6)-Id, CTX-M-15, OXA-1, TmrB, AAC(6')-Ib-cr, SilB	parC, SilA, AcrA, Tet(A), KpnF, setB, KdeA, MdtB, cycA, CRP, tesA, OqxB27, RosB, KpnG, YbtP, OqxA6, cusC, MdtC, H-NS, ArnT, PmrE, CatB3, UhpT, AAC(3)-IIc, AcrB, SilC, Sul2, CTX-M-15, OXA-1, TmrB, BaeR, OmpA, Rpsl, QnrB1, GlpT, MsbA, KpnH, EmrD, APH(3'')-Ib, TEM-1, APH(6)-Id, PatA, AcrD, SilB, CpxA, DfrA14, LptD, RosA, OXY-1-1, BacA, argR, MarA, gyrA, AAC(6')-Ib-cr, OmpK36	32	64	8	4	128	0.5	32	2	1	16	16	8
Klebsiella michiganensis	-	IncFIB, -	OXA-1	CTX-M-15, OXY-1-7				DfrA14, SilA, CatB3, QnrB1, Vga(C), SilC, Tet(A), Sul2, APH(3'')-Ib, TEM-1, APH(6)-Id, CTX-M-15, OXA-1, AAC(6')-Ib-cr, SilB	parC, SilA, APH(3')-Ia, AcrA, Tet(A), KpnF, setB, KdeA, MdtB, cycA, CRP, tesA, RosB, KpnG, YbtP, OqxA6, cusC, MdtC, H-NS, ArnT, PmrE, CatB3, UhpT, AAC(3)-IIc, AcrB, SilC, Sul2, CTX-M-15, OXA-1, TmrB, BaeR, OmpA, Rpsl, QnrB1, GlpT, Vga(C), MsbA, KpnH, EmrD, APH(3'')-Ib, TEM-1, APH(6)-Id, OqxB, PatA, AcrD, SilB, CpxA, DfrA14, OXY-1-7, LptD, RosA, BacA, argR, MarA, gyrA, AAC(6')-Ib-cr, OmpK36	32	64	8	4	128	1	32	2	1	16	16	8
Klebsiella michiganensis	27	IncFIB, -	OXA-1	CTX-M-15, OXY-1-1				DfrA14, SilA, aadA5, QnrB1, Sul1, Vga(C), SilC, Tet(A), APH(3'')-Ib, Mph(A), TEM-1, APH(6)-Id, CTX-M-15, srpC, TmrB, AAC(3)-IIa, SilB, Dfr	parC, SilA, aadA5, APH(3')-Ia, AcrA, Tet(A), tetC, setB, KpnF, KdeA, MdtB, cycA, CRP, tesA, RosB, KpnG, YbtP, OqxA6, cusC, MdtC, H-NS, Dfr, Sul1, PmrE, ArnT, CatB3, UhpT, AcrB, SilC, Sul2, srpC, CTX-M-15, OXA-1, TmrB, BaeR, OmpA, Rpsl, QnrB1, GlpT, Vga(C), MsbA, KpnH, EmrD, APH(3'')-Ib, Mph(A), TEM-1, APH(6)-Id, OqxB, PatA, Tet(D), AcrD, SilB, CpxA, DfrA14, Tet(B), LptD, RosA, OXY-1-1, BacA, argR…	64	64	8	4	128	8			1	16	8	8
Klebsiella michiganensis	27	IncFIB, -	OXA-1	CTX-M-15, OXY-1-1				SilA, aadA5, Tet(A), Sul1, Dfr, SilC, CatI, CTX-M-15, srpC, TmrB, QnrB1, Vga(C), APH(3'')-Ib, Mph(A), TEM-1, APH(6)-Id, SilB, DfrA14, AAC(3)-IIa	parC, SilA, aadA5, APH(3')-Ia, AcrA, Tet(A), tetC, setB, KpnF, KdeA, MdtB, cycA, CRP, tesA, RosB, KpnG, YbtP, OqxA6, cusC, MdtC, H-NS, Dfr, Sul1, PmrE, ArnT, CatB3, UhpT, AcrB, SilC, Sul2, CatI, srpC, CTX-M-15, OXA-1, TmrB, BaeR, OmpA, Rpsl, QnrB1, GlpT, Vga(C), MsbA, KpnH, EmrD, APH(3'')-Ib, Mph(A), TEM-1, APH(6)-Id, OqxB, PatA, Tet(D), AcrD, SilB, CpxA, DfrA14, Tet(B), LptD, RosA, OXY-1-1, BacA…	64	64	8	4	128	8	32	2	1	16	8	8
Klebsiella michiganensis	43	IncFII, rep_cluster_1418, IncFII,rep_cluster_2183, ColRNAI_rep_cluster_1987, IncFIB, IncL/M, ColRNAI_rep_cluster_1987,rep_cluster_2358		SHV-7, OXY-1-1				SilA, ANT(2'')-Ia, SilC, OXA-2, Apha16, SHV-7, multidrug efflux SMR transporter, SilB, Sul1	parC, SilA, APH(3')-Ia, AcrA, KpnF, setB, KdeA, MdtB, cycA, CRP, tesA, OqxB27, RosB, multidrug efflux SMR transporter, SHV-7, KpnG, OqxA6, cusC, MdtC, YbtP, H-NS, Sul1, PmrE, UhpT, AcrB, SilC, OXA-2, BaeR, EmrB, OmpA, Rpsl, GlpT, MsbA, EmrD, PatA, AcrD, SilB, CpxA, LptD, ANT(2'')-Ia, RosA, Apha16, OXY-1-1, BacA, argR, MarA, gyrA, OmpK36	64	64	4	8	2	0.5	8	2	1	8	4	0.5
Klebsiella oxytoca	-			OXY-2-4					parC, AcrA, KpnF, setB, KdeA, MdtB, cycA, CRP, tesA, RosB, KpnG, OqxA6, cusC, MdtC, H-NS, ArnT, PmrE, UhpT, AcrB, OXY-2-4, BaeR, OmpA, Rpsl, KpnH, GlpT, ispD, MsbA, EmrD, OqxB, PatA, AcrD, CpxA, LptD, RosA, BacA, argR, MarA, gyrA, OmpK36	64	64	4	4	32	0.5	2	2	1	8	4	0.5
Klebsiella oxytoca	-			OXY-2-1					parC, AcrA, KpnF, setB, KdeA, MdtB, cycA, CRP, tesA, RosB, KpnG, OqxA6, cusC, MdtC, H-NS, ArnT, PmrE, UhpT, AcrB, BaeR, OmpA, Rpsl, KpnH, GlpT, MsbA, EmrD, OqxB, PatA, AcrD, CpxA, RosA, OXY-2-1, BacA, argR, MarA, gyrA, LptD	16	64	4	4	8	0.5	2	2	1	8	4	0.5
Klebsiella oxytoca	-			OXY-2-7					parC, AcrA, KpnF, setB, KdeA, MdtB, cycA, CRP, tesA, RosB, KpnG, OqxA6, cusC, MdtC, H-NS, ArnT, PmrE, UhpT, AcrB, BaeR, OmpA, Rpsl, KpnH, GlpT, MsbA, EmrD, OqxB, PatA, AcrD, CpxA, RosA, OXY-2-7, BacA, argR, MarA, gyrA, LptD	8	64	4	4	8	0.5	2	2	1	>128	4	0.5
Klebsiella oxytoca	176	IncFIB		OXY-2-4				SilC, SilA, SilB, cusS	parC, SilA, AcrA, KpnF, setB, cusS, MdtB, cycA, CRP, tesA, KdeA, RosB, KpnG, OqxA6, cusC, MdtC, H-NS, ArnT, PmrE, UhpT, AcrB, SilC, OXY-2-4, BaeR, OmpA, Rpsl, KpnH, GlpT, MsbA, EmrD, OqxB, PatA, AcrD, SilB, CpxA, RosA, BacA, argR, MarA, gyrA, LptD	64	64	4	4	16	0.5	2	2	1	>128	4	0.5
Klebsiella oxytoca	176	IncU, IncFIB, ColRNAI_rep_cluster_1987,rep_cluster_2358		OXY-2-4				Vga(C)	parC, AcrA, KpnF, setB, KdeA, MdtB, cycA, CRP, tesA, RosB, KpnG, OqxA6, cusC, MdtC, H-NS, ArnT, PmrE, UhpT, AcrB, OXY-2-4, BaeR, OmpA, Rpsl, KpnH, GlpT, Vga(C), MsbA, EmrD, OqxB, PatA, AcrD, CpxA, RosA, BacA, argR, MarA, gyrA, LptD	16	64	4	4	8	0.5	2	2	1	>128	4	0.5
Klebsiella oxytoca	176	IncFIB, ColRNAI_rep_cluster_1987, IncHI1B		OXY-2-4				SilC, SilA, SilB, cusS	parC, SilA, AcrA, KpnF, setB, cusS, MdtB, cycA, CRP, tesA, KdeA, RosB, KpnG, OqxA6, cusC, MdtC, H-NS, ArnT, PmrE, UhpT, AcrB, SilC, OXY-2-4, BaeR, OmpA, Rpsl, KpnH, GlpT, MsbA, EmrD, OqxB, PatA, AcrD, SilB, CpxA, RosA, BacA, argR, MarA, gyrA, LptD	16	64	4	4	8	0.5	2	2	1	>128	4	0.5
Klebsiella oxytoca	36	IncFII, rep_cluster_2078		OXY-2-11				SilC, SilA, SilB, Vga(C)	parC, SilA, AcrA, KpnF, setB, KdeA, MdtB, cycA, CRP, tesA, RosB, KpnG, OqxA6, cusC, MdtC, OXY-2-11, H-NS, ArnT, PmrE, UhpT, AcrB, SilC, BaeR, OmpA, Rpsl, KpnH, GlpT, ispD, Vga(C), MsbA, EmrD, OqxB, PatA, AcrD, SilB, CpxA, RosA, BacA, argR, MarA, gyrA, LptD	64	64	4	4	32	0.5	2	2	1	16	4	0.5
Klebsiella oxytoca	65			OXY-2-2					parC, AcrA, KpnF, setB, KdeA, MdtB, cycA, CRP, tesA, RosB, KpnG, OqxA6, cusC, MdtC, H-NS, ArnT, PmrE, UhpT, OXY-2-2, AcrB, BaeR, OmpA, Rpsl, KpnH, GlpT, MsbA, EmrD, OqxB, PatA, AcrD, CpxA, RosA, BacA, argR, MarA, gyrA, LptD	16	64	4	4	32	0.5	8	2	1	>128	4
Klebsiella pneumoniae	-	IncFII, IncFIB	OXA-1	CTX-M-15				DfrA14, SilA, CatB3, AAC(3)-IIc, SilC, Sul2, APH(3'')-Ib, TEM-1, APH(6)-Id, CTX-M-15, OXA-1, TmrB, AAC(6')-Ib-cr, SilB	parC, SilA, AcrR, AcrA, KpnF, KdeA, MdtB, cycA, CRP, tesA, RosB, KpnG, MdtC, H-NS, ArnT, PmrE, CatB3, UhpT, OqxB19, AAC(3)-IIc, AcrB, SilC, Sul2, FosA, CTX-M-15, OXA-1, TmrB, KpnE, BaeR, OmpA, SHV-28, Rpsl, KpnH, GlpT, MsbA, EmrD, OmpK37, APH(3'')-Ib, TEM-1, APH(6)-Id, PatA, AcrD, RamA, SilB, CpxA, BaeS, DfrA14, LptD, eptB, RosA, bamB, cusR, OqxA, argR, gyrA, MarA, AAC(6')-Ib-cr, OmpK36	64	64	32	16	128	8	32	2	1	32	8	8
Klebsiella pneumoniae	-	IncFII, IncFIB, IncR, IncL/M						DfrA14, SilA, QnrB1, SilC, Tet(A), Sul2, APH(3'')-Ib, QnrS7, TEM-1, APH(6)-Id, SilB	parC, SilA, SHV-1, AcrR, AcrA, Tet(A), KpnF, setB, KdeA, MdtB, cycA, CRP, tesA, RosB, KpnG, MdtC, H-NS, ArnT, PmrE, UhpT, AcrB, SilC, Sul2, FosA, KpnE, BaeR, OmpA, Rpsl, QnrB1, GlpT, MsbA, KpnH, EmrD, OmpK37, APH(3'')-Ib, TEM-1, APH(6)-Id, PatA, AcrD, RamA, QnrB56, SilB, CpxA, BaeS, DfrA14, LptD, ANT(2'')-Ia, eptB, RosA, bamB, QnrS7, cusR, OqxA, argR, MarA, OqxB25, OmpK36	32	32	4	4	4	1	4	2	1	16	4	8
Klebsiella pneumoniae	-	IncFII, IncN, Col156, IncFIB, IncY		CTX-M-15				DfrA14, SilA, SilC, Tet(A), Sul2, APH(3'')-Ib, QnrS7, TEM-1, APH(6)-Id, CTX-M-15, SilB	parC, SilA, AcrR, AcrA, Tet(A), KpnF, KdeA, MdtB, cycA, CRP, tesA, RosB, KpnG, MdtC, H-NS, SHV-11, ArnT, PmrE, UhpT, AcrB, SilC, Sul2, OqxA2, FosA, CTX-M-15, KpnE, BaeR, OmpA, Rpsl, KpnH, GlpT, MsbA, EmrD, OmpK37, APH(3'')-Ib, TEM-1, APH(6)-Id, OqxB, PatA, AcrD, RamA, SilB, CpxA, BaeS, DfrA14, LptD, eptB, RosA, bamB, QnrS7, cusR, argR, MarA, OmpK36	64	64	32	4	128	1	2	2	1	16	4	8
Klebsiella pneumoniae	-	IncFII,rep_cluster_2183, IncFIB, ColRNAI_rep_cluster_1987		CTX-M-15				SilA, SilC, Mph(A), CTX-M-15, SilB	parC, SilA, SHV-1, AcrR, AcrA, KpnF, KdeA, MdtB, cycA, CRP, tesA, OqxB32, RosB, KpnG, YbtP, MdtC, H-NS, ArnT, PmrE, UhpT, AcrB, SilC, FosA, CTX-M-15, parE, KpnE, BaeR, OmpA, Rpsl, KpnH, GlpT, MsbA, EmrD, OmpK37, Mph(A), PatA, AcrD, RamA, SilB, CpxA, BaeS, LptD, eptB, RosA, bamB, YbtQ, cusR, OqxA, argR, gyrA, MarA, OmpK36	64	64	8	8	128	8	2	2	1	16	4	0.5
Klebsiella pneumoniae	101	IncFII, IncFIB, IncN		SHV-30				SilC, SilA, QnrS7, SilB	parC, SilA, AcrR, AcrA, KpnF, KdeA, MdtB, cycA, CRP, tesA, RosB, KpnG, MdtC, H-NS, ArnT, PmrE, UhpT, AcrB, SilC, FosA, SHV-39, KpnE, BaeR, OmpA, Rpsl, KpnH, GlpT, MsbA, EmrD, OmpK37, SHV-112, SHV-30, PatA, AcrD, RamA, SilB, CpxA, BaeS, LptD, eptB, RosA, bamB, QnrS7, OqxB17, cusR, OqxA, argR, MarA, OmpK36	32	64	4	4	4	0.5	2	2	1	16	4	0.5
Klebsiella pneumoniae	101	IncFII, ColRNAI_rep_cluster_1987, rep_cluster_2358, IncFIB, IncR, ColRNAI_rep_cluster_1987,rep_cluster_2358	OXA-1	CTX-M-15				DfrA14, SilA, QnrB1, Vga(C), SilC, Sul2, APH(3'')-Ib, APH(6)-Id, CTX-M-15, SilB	parC, SilA, SHV-1, AcrA, Tet(A), KpnF, KdeA, MdtB, cycA, CRP, tesA, RosB, KpnG, YbtP, MdtC, EreA, H-NS, ANT(3'')-IIa, Arr-3, PmrE, Sul1, CatB3, UhpT, ArnT, AAC(3)-IIc, AcrB, SilC, Sul2, FosA, CTX-M-15, OXA-1, TmrB, CmlA5, KpnE, BaeR, OmpA, Rpsl, QnrB1, GlpT, Vga(C), MsbA, KpnH, EmrD, OmpK37, APH(3'')-Ib, APH(6)-Id, PatA, AcrD, RamA, SilB, CpxA, BaeS, DfrA14, LptD, eptB, RosA, bamB, YbtQ, cusR, ar…	64	64	32	8	128	8	32	2	1	64	16	8
Klebsiella pneumoniae	101	IncFII,rep_cluster_1418,rep_cluster_2183, -		CTX-M-3				aadA16, CTX-M-3, APH(3')-Ia, FloR, Tet(A), Mph(A), QnrS7, TEM-1, qacEdelta1, AAC(6')-Ib-cr, QnrB20, Arr-2, DfrA27, Sul1	parC, aadA16, SHV-1, APH(3')-Ia, AcrR, AcrA, Tet(A), KpnF, KdeA, MdtB, cycA, CRP, tesA, RosB, KpnG, QnrB20, MdtC, Arr-2, H-NS, Sul1, ArnT, PmrE, CTX-M-3, UhpT, AcrB, FosA, KpnE, BaeR, OmpA, Rpsl, KpnH, GlpT, MsbA, EmrD, OmpK37, Mph(A), TEM-1, PatA, AcrD, RamA, DfrA27, CpxA, BaeS, LptD, eptB, RosA, FloR, bamB, QnrS7, qacEdelta1, OqxB17, cusR, OqxA, argR, MarA, AAC(6')-Ib-cr, OmpK36	64	64	64	8	128	8	2	2	1	>128	4	8
Klebsiella pneumoniae	111	IncN, rep_cluster_2374, rep_cluster_1418, IncFII,rep_cluster_2183, IncFIA, IncFIB		SHV-2				SilA, Vga(C), SilC, SHV-2, SilB	parC, SilA, AcrR, AcrA, SHV-2, KpnF, KdeA, MdtB, cycA, CRP, tesA, RosB, KpnG, YbtP, MdtC, H-NS, ArnT, PmrE, UhpT, OqxB19, AcrB, SilC, FosA, KpnE, BaeR, OmpA, Rpsl, KpnH, GlpT, Vga(C), MsbA, EmrD, OmpK37, PatA, AcrD, RamA, SilB, CpxA, BaeS, LptD, eptB, RosA, bamB, YbtQ, cusR, OqxA, argR, MarA, gyrA, OmpK36	16	64	4	4	32	0.5	2	2	1	128	4	0.5
Klebsiella pneumoniae	13	IncFIB, Col(BS512), ColRNAI_rep_cluster_1987	OXA-1	CTX-M-15				SilA, SilB, DfrA12, SilC, Sul2, APH(3'')-Ib, QnrS7, APH(6)-Id, CTX-M-15, srpC, aadA2, Sul1	parC, SilA, SHV-1, AcrR, DfrA12, AcrA, KpnF, KdeA, MdtB, cycA, CRP, tesA, RosB, KpnG, YbtP, MdtC, H-NS, Sul1, ArnT, PmrE, CatB3, UhpT, AAC(3)-IIc, AcrB, SilC, Sul2, FosA, srpC, CTX-M-15, OXA-1, TmrB, KpnE, BaeR, OmpA, Rpsl, KpnH, GlpT, MsbA, EmrD, OmpK37, APH(3'')-Ib, APH(6)-Id, PatA, AcrD, RamA, aadA2, SilB, CpxA, BaeS, LptD, eptB, RosA, bamB, YbtQ, QnrS7, cusR, OqxA, argR, MarA, OqxB25, AAC(6')…	64	64	64	4	128	1	32	2	1	16	8	8
Klebsiella pneumoniae	133	IncFII, ColRNAI_rep_cluster_1987, IncFIB	OXA-1	CTX-M-15				DfrA14, SilA, CatB3, QnrB1, SilC, Tet(A), Sul2, APH(3'')-Ib, TEM-1, APH(6)-Id, CTX-M-15, OXA-1, AAC(6')-Ib-cr, SilB	parC, SilA, AcrR, AcrA, Tet(A), KpnF, setB, KdeA, MdtB, cycA, CRP, tesA, RosB, KpnG, YbtP, MdtC, H-NS, ArnT, PmrE, CatB3, UhpT, AcrB, SilC, Sul2, FosA, CTX-M-15, OXA-1, KpnE, BaeR, OmpA, Rpsl, QnrB1, GlpT, MsbA, KpnH, EmrD, OqxB5, SHV-75, OmpK37, APH(3'')-Ib, TEM-1, APH(6)-Id, PatA, AcrD, RamA, SilB, CpxA, BaeS, DfrA14, LptD, eptB, RosA, bamB, YbtQ, cusR, OqxA, argR, MarA, AAC(6')-Ib-cr, OmpK36	64	64	8	4	64	2	2	2	1	16	8	8
Klebsiella pneumoniae	14	-		SHV-2				SHV-2	parC, AcrR, AcrA, SHV-2, KpnF, KdeA, MdtB, cycA, CRP, tesA, RosB, KpnG, MdtC, H-NS, ArnT, PmrE, UhpT, AcrB, FosA, KpnE, BaeR, OmpA, Rpsl, KpnH, GlpT, MsbA, EmrD, OmpK37, PatA, AcrD, RamA, CpxA, BaeS, LptD, eptB, RosA, bamB, OqxB17, cusR, OqxA, argR, MarA, OmpK36	8	64	4	4	32	0.5	2	2	1	>128	4	0.5
Klebsiella pneumoniae	1436	IncFII, ColRNAI_rep_cluster_1987, IncFIB	OXA-1	CTX-M-15				DfrA14, SilA, CatB3, QnrB1, AAC(3)-IIc, SilC, Tet(A), Sul2, APH(3'')-Ib, TEM-1, APH(6)-Id, CTX-M-15, OXA-1, TmrB, AAC(6')-Ib-cr, SilB	parC, SilA, AcrR, AcrA, Tet(A), KpnF, KdeA, MdtB, cycA, CRP, tesA, RosB, KpnG, Fosa7.3, MdtC, H-NS, ArnT, PmrE, CatB3, UhpT, AAC(3)-IIc, AcrB, SilC, Sul2, FosA, CTX-M-15, OXA-1, TmrB, SHV-80, KpnE, BaeR, OmpA, Rpsl, QnrB1, GlpT, MsbA, KpnH, EmrD, OmpK37, APH(3'')-Ib, TEM-1, APH(6)-Id, PatA, AcrD, RamA, SilB, CpxA, BaeS, DfrA14, LptD, eptB, RosA, bamB, cusR, OqxA, argR, MarA, OqxB25, AAC(6')-Ib-cr…	64	64	8	4	128	2	32	2	1	16	8	8
Klebsiella pneumoniae	15	IncFII,rep_cluster_2183, IncFIB, rep_cluster_3, -	OXA-1	CTX-M-15				SilA, APH(3')-Ia, SilB, DfrA12, SilC, TEM-1, CTX-M-15, srpC, OXA-1, AAC(6')-Ib-cr, aadA2, Sul1	parC, SilA, APH(3')-Ia, AcrR, DfrA12, AcrA, KpnF, setB, KdeA, MdtB, cycA, CRP, tesA, RosB, KpnG, YbtP, MdtC, H-NS, Sul1, ArnT, PmrE, UhpT, AcrB, SilC, FosA, CTX-M-15, srpC, OXA-1, KpnE, BaeR, OmpA, SHV-28, Rpsl, KpnH, GlpT, MsbA, EmrD, OmpK37, TEM-1, PatA, AcrD, RamA, RamR, aadA2, SilB, CpxA, BaeS, LptD, eptB, RosA, bamB, YbtQ, OqxB17, cusR, OqxA, argR, MarA, gyrA, AAC(6')-Ib-cr, OmpK36	64	64	32	4	128	8	2	2	1	16	8	8
Klebsiella pneumoniae	15	IncFII, rep_cluster_1418, IncFIA, IncFIB, IncR, rep_cluster_3	OXA-1	CTX-M-15				DfrA14, SilA, Vga(C), SilC, Sul2, APH(3'')-Ib, TEM-1, APH(6)-Id, CTX-M-15, SilB	parC, SilA, AcrR, AcrA, Tet(A), KpnF, setB, KdeA, MdtB, cycA, CRP, tesA, RosB, KpnG, YbtP, MdtC, H-NS, ArnT, PmrE, CatB3, UhpT, AAC(3)-IIc, AcrB, SilC, Sul2, FosA, CTX-M-15, OXA-1, TmrB, KpnE, BaeR, OmpA, SHV-28, Rpsl, KpnH, GlpT, Vga(C), MsbA, EmrD, OmpK37, APH(3'')-Ib, TEM-1, APH(6)-Id, PatA, AcrD, RamA, RamR, SilB, CpxA, BaeS, DfrA14, LptD, eptB, RosA, bamB, YbtQ, OqxB17, cusR, OqxA, argR, Mar…	64	64	16	4	128	8	32	2	1	32	16	8
Klebsiella pneumoniae	15	IncFII, ColRNAI_rep_cluster_1857, IncN, ColpVC, Col156, IncFIB, rep_cluster_3		CTX-M-15				SilA, SilC, Tet(A), CTX-M-15, SilB	parC, SilA, AcrR, AcrA, Tet(A), KpnF, setB, KdeA, MdtB, cycA, CRP, tesA, RosB, KpnG, YbtP, MdtC, H-NS, ArnT, PmrE, UhpT, AcrB, SilC, FosA, CTX-M-15, KpnE, BaeR, OmpA, SHV-28, Rpsl, KpnH, GlpT, MsbA, EmrD, OmpK37, PatA, AcrD, SilB, CpxA, BaeS, LptD, eptB, RosA, YbtQ, OqxB17, cusR, OqxA, argR, MarA, gyrA, OmpK36	64	64	16	4	128	8	2	2	1	16	4	0.5
Klebsiella pneumoniae	15	IncFII, ColRNAI_rep_cluster_1857, rep_cluster_1418, IncFIB, IncFIA, IncR, rep_cluster_3	OXA-1	CTX-M-15				DfrA14, SilA, Vga(C), SilC, Tet(A), Sul2, APH(3'')-Ib, TEM-1, APH(6)-Id, SilB	parC, SilA, AcrR, AcrA, Tet(A), KpnF, setB, KdeA, MdtB, cycA, CRP, tesA, RosB, KpnG, YbtP, MdtC, H-NS, ArnT, PmrE, CatB3, UhpT, AAC(3)-IIc, AcrB, SilC, Sul2, FosA, CTX-M-15, OXA-1, TmrB, KpnE, BaeR, OmpA, SHV-28, Rpsl, KpnH, GlpT, Vga(C), MsbA, EmrD, OmpK37, APH(3'')-Ib, TEM-1, APH(6)-Id, PatA, AcrD, RamA, RamR, SilB, CpxA, BaeS, DfrA14, LptD, eptB, RosA, bamB, YbtQ, OqxB17, cusR, OqxA, argR, Mar…	8	4	16	8	128	8	32	2	1	32	16	8
Klebsiella pneumoniae	152	rep_cluster_1, rep_cluster_1418, -	OXA-1	CTX-M-15				aadA16, CatB3, Vga(C), Sul2, Mph(A), TEM-1, APH(3'')-Ib, APH(6)-Id, CTX-M-15, OXA-1, Arr-2, DfrA27, Sul1	parC, aadA16, SHV-1, AcrR, AcrA, KpnF, KdeA, MdtB, cycA, CRP, tesA, OqxB32, RosB, KpnG, YbtP, MdtC, Arr-2, H-NS, Sul1, ArnT, PmrE, CatB3, UhpT, AAC(3)-IIc, AcrB, Sul2, FosA, CTX-M-15, OXA-1, TmrB, KpnE, BaeR, OmpA, Rpsl, KpnH, GlpT, Vga(C), MsbA, EmrD, OmpK37, APH(3'')-Ib, Mph(A), TEM-1, APH(6)-Id, PatA, AcrD, RamA, DfrA27, CpxA, BaeS, LptD, eptB, RosA, bamB, YbtQ, cusR, OqxA, argR, MarA, gyrA, A…	64	64	32	8	128	8	32	2	1	32	16	8
Klebsiella pneumoniae	16	rep_cluster_1418, IncFII,rep_cluster_2183, ColRNAI_rep_cluster_1987, IncFIB	OXA-1					Tet(A), QnrB1, Vga(C)	parC, AcrR, AcrA, Tet(A), KpnF, KdeA, MdtB, cycA, CRP, tesA, OqxB32, RosB, KpnG, MdtC, H-NS, ArnT, PmrE, CatB3, UhpT, AcrB, FosA, OXA-1, parE, KpnE, BaeR, OmpA, Rpsl, QnrB1, GlpT, Vga(C), MsbA, KpnH, EmrD, OmpK37, PatA, AcrD, SHV-59, RamA, CpxA, BaeS, LptD, eptB, RosA, bamB, cusR, OqxA, argR, MarA, gyrA, AAC(6')-Ib-cr, OmpK36	64	64	4	16	16	8	2	2	1	64	8	0.5
Klebsiella pneumoniae	16	ColRNAI_rep_cluster_1857, IncFII,IncR,rep_cluster_2183, rep_cluster_1367, ColRNAI_rep_cluster_1987		CTX-M-15				DfrA12, Mph(A), TEM-1, CTX-M-15, srpC, aadA2, Sul1	parC, SHV-1, AcrR, DfrA12, AcrA, KpnF, KdeA, MdtB, cycA, CRP, tesA, OqxB32, RosB, KpnG, YbtP, MdtC, H-NS, Sul1, ArnT, PmrE, UhpT, AcrB, FosA, CTX-M-15, srpC, parE, KpnE, BaeR, OmpA, Rpsl, KpnH, GlpT, MsbA, EmrD, OmpK37, Mph(A), TEM-1, PatA, AcrD, RamA, aadA2, CpxA, BaeS, LptD, eptB, RosA, bamB, YbtQ, cusR, OqxA, argR, gyrA, MarA, OmpK36	32	64	4	4	64	8	2	2	1	16	4	8
Klebsiella pneumoniae	17	IncFII, IncFIB,IncU, IncFIA, IncHI1B		CTX-M-15				DfrA14, SilA, QnrB1, Vga(C), SilC, Sul2, APH(3'')-Ib, TEM-1, APH(6)-Id, CatA10, CTX-M-15, SilB	parC, SilA, AcrR, AcrA, KpnF, KdeA, MdtB, cycA, CRP, tesA, RosB, KpnG, MdtC, H-NS, SHV-11, ArnT, PmrE, UhpT, AcrB, SilC, Sul2, FosA, CTX-M-15, KpnE, BaeR, OmpA, Rpsl, QnrB1, GlpT, Vga(C), MsbA, KpnH, EmrD, OmpK37, APH(3'')-Ib, TEM-1, APH(6)-Id, CatA10, PatA, AcrD, RamA, SilB, CpxA, BaeS, DfrA14, LptD, eptB, RosA, bamB, cusR, OqxA, argR, MarA, OqxB25, OmpK36	32	64	4	4	128	0.5	2	2	1	16	4	8
Klebsiella pneumoniae	17	IncFII, rep_cluster_2358,rep_cluster_2370, IncHI1B, IncU, IncFIB, IncFIA, rep_cluster_2469		CTX-M-15				DfrA14, SilA, QnrB1, Vga(C), SilC, Sul2, APH(3'')-Ib, TEM-1, APH(6)-Id, CatA10, CTX-M-15, SilB	parC, SilA, AcrR, AcrA, KpnF, KdeA, MdtB, cycA, CRP, tesA, RosB, KpnG, MdtC, H-NS, SHV-11, ArnT, PmrE, UhpT, AcrB, SilC, Sul2, FosA, CTX-M-15, KpnE, BaeR, OmpA, Rpsl, QnrB1, GlpT, Vga(C), MsbA, KpnH, EmrD, OmpK37, APH(3'')-Ib, TEM-1, APH(6)-Id, CatA10, PatA, AcrD, RamA, SilB, CpxA, BaeS, DfrA14, LptD, eptB, RosA, bamB, cusR, OqxA, argR, MarA, OqxB25, gyrA, OmpK36	32	64	4	4	128	0.5	2	2	1	16	4	8
Klebsiella pneumoniae	17	IncFII, IncFIB,IncU, ColRNAI_rep_cluster_1987, IncFIA, IncHI1B		CTX-M-15				DfrA14, SilA, QnrB1, Vga(C), SilC, Sul2, APH(3'')-Ib, TEM-1, APH(6)-Id, CatA10, CTX-M-15, SilB	parC, SilA, AcrR, AcrA, KpnF, KdeA, MdtB, cycA, CRP, tesA, RosB, KpnG, MdtC, H-NS, SHV-11, ArnT, PmrE, UhpT, AcrB, SilC, Sul2, FosA, CTX-M-15, KpnE, BaeR, OmpA, Rpsl, QnrB1, GlpT, Vga(C), MsbA, KpnH, EmrD, OmpK37, APH(3'')-Ib, TEM-1, APH(6)-Id, CatA10, PatA, AcrD, SilB, CpxA, BaeS, DfrA14, LptD, eptB, RosA, bamB, cusR, OqxA, argR, MarA, OqxB25, OmpK36	64	64	16	32	128	8	2	2	1	16	4	8
Klebsiella pneumoniae	17	IncFIB		CTX-M-15				DfrA14, SilA, Vga(C), SilC, Sul2, APH(3'')-Ib, TEM-1, APH(6)-Id, CTX-M-15, SilB	parC, SilA, AcrR, AcrA, KpnF, KdeA, MdtB, cycA, CRP, tesA, RosB, KpnG, Fosa7.3, MdtC, H-NS, SHV-11, ArnT, PmrE, UhpT, OqxB19, AcrB, SilC, Sul2, FosA, CTX-M-15, KpnE, BaeR, OqxA10, OmpA, Rpsl, KpnH, GlpT, Vga(C), MsbA, EmrD, OmpK37, APH(3'')-Ib, TEM-1, APH(6)-Id, PatA, AcrD, RamA, SilB, CpxA, BaeS, DfrA14, LptD, eptB, RosA, bamB, cusR, argR, MarA, OmpK36	16	64	4	4	128	0.5	2	2	1	16	4	8
Klebsiella pneumoniae	17	IncFII, ColRNAI_rep_cluster_1987, IncFIB, IncHI1B		CTX-M-15				DfrA14, SilA, QnrB1, SilC, Tet(A), Sul2, APH(3'')-Ib, TEM-1, APH(6)-Id, CTX-M-15, SilB	parC, SilA, AcrR, AcrA, Tet(A), KpnF, KdeA, MdtB, cycA, CRP, tesA, RosB, KpnG, MdtC, H-NS, SHV-11, ArnT, PmrE, UhpT, AcrB, SilC, Sul2, FosA, CTX-M-15, KpnE, BaeR, OmpA, Rpsl, QnrB1, GlpT, MsbA, KpnH, EmrD, OmpK37, APH(3'')-Ib, TEM-1, APH(6)-Id, PatA, AcrD, RamA, SilB, CpxA, BaeS, DfrA14, LptD, eptB, RosA, bamB, cusR, OqxA, argR, MarA, OqxB25, OmpK36	32	64	8	4	128	0.5	2	2	1	16	4	8
Klebsiella pneumoniae	17	IncFIB		CTX-M-15				DfrA14, SilA, QnrB1, Vga(C), SilC, Tet(A), Sul2, APH(3'')-Ib, TEM-1, APH(6)-Id, CTX-M-15, SilB	parC, SilA, AcrR, AcrA, Tet(A), KpnF, KdeA, MdtB, cycA, CRP, tesA, RosB, KpnG, MdtC, H-NS, SHV-11, ArnT, PmrE, UhpT, AAC(3)-IIc, AcrB, SilC, Sul2, FosA, CTX-M-15, TmrB, KpnE, BaeR, OmpA, Rpsl, QnrB1, GlpT, Vga(C), MsbA, KpnH, EmrD, OmpK37, APH(3'')-Ib, TEM-1, APH(6)-Id, PatA, AcrD, RamA, SilB, CpxA, BaeS, DfrA14, LptD, eptB, RosA, bamB, cusR, OqxA, argR, MarA, OqxB25, OmpK36	64	64	16	4	128	0.5	16	2	1	16	4	8
Klebsiella pneumoniae	17	IncFII, rep_cluster_2358, IncFIB		CTX-M-15				DfrA14, SilA, QnrB1, AAC(3)-IIc, SilC, Sul2, APH(3'')-Ib, TEM-1, APH(6)-Id, CTX-M-15, TmrB, SilB	parC, SilA, AcrR, AcrA, KpnF, KdeA, MdtB, cycA, CRP, tesA, RosB, KpnG, MdtC, H-NS, SHV-11, ArnT, PmrE, UhpT, AAC(3)-IIc, AcrB, SilC, Sul2, FosA, CTX-M-15, TmrB, KpnE, BaeR, OmpA, Rpsl, QnrB1, KpnH, MsbA, EmrD, OmpK37, APH(3'')-Ib, TEM-1, APH(6)-Id, PatA, AcrD, RamA, SilB, CpxA, BaeS, DfrA14, LptD, eptB, RosA, bamB, cusR, OqxA, argR, MarA, OqxB25, OmpK36	32	64	8	4	128	0.5	32	2	1	16	4	8
Klebsiella pneumoniae	17	IncFII, IncFIB, ColRNAI_rep_cluster_1987		CTX-M-15				DfrA14, SilA, QnrB1, SilC, Tet(A), Sul2, APH(3'')-Ib, TEM-1, APH(6)-Id, CTX-M-15, SilB	parC, SilA, AcrR, AcrA, Tet(A), KpnF, KdeA, MdtB, cycA, CRP, tesA, RosB, KpnG, MdtC, H-NS, SHV-11, ArnT, PmrE, UhpT, AcrB, SilC, Sul2, FosA, CTX-M-15, KpnE, BaeR, OmpA, Rpsl, QnrB1, GlpT, MsbA, KpnH, EmrD, OmpK37, APH(3'')-Ib, TEM-1, APH(6)-Id, PatA, AcrD, RamA, SilB, CpxA, BaeS, DfrA14, LptD, eptB, RosA, bamB, cusR, OqxA, argR, MarA, OqxB25, OmpK36	32	64	4	4	64	0.5	2	2	1	32	4	8
Klebsiella pneumoniae	17	IncFII, IncFIB,IncU, IncFIA, IncHI1B		CTX-M-15				DfrA14, SilA, QnrB1, Vga(C), SilC, Sul2, APH(3'')-Ib, TEM-1, APH(6)-Id, CatA10, CTX-M-15, SilB	parC, SilA, AcrR, AcrA, KpnF, KdeA, MdtB, cycA, CRP, tesA, RosB, KpnG, MdtC, H-NS, SHV-11, ArnT, PmrE, UhpT, AcrB, SilC, Sul2, FosA, CTX-M-15, KpnE, BaeR, OmpA, Rpsl, QnrB1, GlpT, Vga(C), MsbA, KpnH, EmrD, OmpK37, APH(3'')-Ib, TEM-1, APH(6)-Id, CatA10, PatA, AcrD, RamA, SilB, CpxA, BaeS, DfrA14, LptD, eptB, RosA, bamB, cusR, OqxA, argR, MarA, OqxB25, OmpK36	32	64	8	4	128	0.5	2	2	1	16	4	8
Klebsiella pneumoniae	1741	IncFII, IncFII,rep_cluster_1418,rep_cluster_2183, IncFIB, IncQ1		CTX-M-3				aadA16, SilA, Tet(A), QnrB20, Arr-2, Sul1, CTX-M-3, SilC, Sul2, TmrB, APH(3'')-Ib, Mph(A), TEM-1, APH(6)-Id, SilB, DfrA27, FloR, QnrS7, AAC(6')-Ib-cr, AAC(3)-IIa	parC, aadA16, SilA, AcrR, AcrA, Tet(A), KpnF, KdeA, MdtB, cycA, CRP, tesA, OqxB32, RosB, KpnG, QnrB20, MdtC, Arr-2, H-NS, SHV-11, Sul1, PmrE, ArnT, CTX-M-3, UhpT, AcrB, SilC, Sul2, FosA, TmrB, KpnE, BaeR, OmpA, Rpsl, KpnH, GlpT, MsbA, EmrD, OmpK37, APH(3'')-Ib, Mph(A), TEM-1, APH(6)-Id, PatA, AcrD, RamA, DfrA27, SilB, CpxA, BaeS, LptD, eptB, RosA, FloR, bamB, QnrS7, cusR, OqxA, argR, MarA, AAC(6'…	32	64	16	4	128	8	32	2	1	16	8	8
Klebsiella pneumoniae	20	rep_cluster_2335, ColRNAI_rep_cluster_1987, IncFIA,IncFII, IncFIB, rep_cluster_2358		SHV-187				SilC, SilA, SilB, Vga(C)	parC, SilA, AcrR, AcrA, KpnF, KdeA, MdtB, cycA, CRP, tesA, RosB, KpnG, YbtP, SHV-187, MdtC, H-NS, ArnT, PmrE, UhpT, AcrB, SilC, FosA, KpnE, BaeR, OmpA, Rpsl, KpnH, GlpT, Vga(C), MsbA, EmrD, OmpK37, PatA, AcrD, RamA, SilB, CpxA, BaeS, LptD, eptB, RosA, bamB, YbtQ, QnrS7, cusR, argR, MarA, OmpK36	64	64	4	4	16	1	2	2	1	16	4	0.5
Klebsiella pneumoniae	20	rep_cluster_2335, ColRNAI_rep_cluster_1987, IncFIA,IncFII, IncFIB, rep_cluster_2358		SHV-187				SilC, SilA, SilB, Vga(C)	parC, SilA, AcrR, AcrA, KpnF, KdeA, MdtB, cycA, CRP, tesA, RosB, KpnG, YbtP, SHV-187, MdtC, H-NS, ArnT, PmrE, UhpT, AcrB, SilC, FosA, KpnE, BaeR, OmpA, Rpsl, KpnH, GlpT, Vga(C), MsbA, EmrD, OmpK37, PatA, AcrD, RamA, SilB, CpxA, BaeS, eptB, RosA, bamB, YbtQ, QnrS7, cusR, argR, MarA, LptD	64	64	4	16	32	0.5	2	2	1	16	4	0.5
Klebsiella pneumoniae	20	rep_cluster_2335, IncFIA,IncFII, IncFIB, rep_cluster_2358		SHV-39				SilC, SilA, SilB, Vga(C)	parC, SilA, AcrR, AcrA, KpnF, KdeA, MdtB, cycA, CRP, tesA, RosB, KpnG, YbtP, MdtC, H-NS, ArnT, PmrE, UhpT, AcrB, SilC, FosA, SHVL-58, SHV-39, KpnE, BaeR, OmpA, Rpsl, KpnH, GlpT, Vga(C), MsbA, EmrD, OmpK37, PatA, AcrD, RamA, SilB, CpxA, BaeS, LptD, eptB, RosA, bamB, YbtQ, QnrS7, cusR, argR, MarA, OmpK36	64	64	4	4	16	0.5	2	2	1	16	4	0.5
Klebsiella pneumoniae	2004	IncFIB	OXA-1	CTX-M-15				DfrA14, SilA, CatB3, QnrB1, Vga(C), SilC, Tet(A), Sul2, APH(3'')-Ib, TEM-1, APH(6)-Id, CTX-M-15, OXA-1, AAC(6')-Ib-cr, SilB	parC, SilA, AcrR, AcrA, Tet(A), KpnF, KdeA, MdtB, cycA, CRP, tesA, OqxB27, RosB, KpnG, MdtC, H-NS, ArnT, PmrE, CatB3, SHV-168, UhpT, AcrB, SilC, Sul2, FosA, CTX-M-15, OXA-1, KpnE, BaeR, EmrB, OmpA, Rpsl, QnrB1, GlpT, Vga(C), MsbA, EmrD, OmpK37, APH(3'')-Ib, TEM-1, APH(6)-Id, PatA, AcrD, RamA, SilB, CpxA, BaeS, DfrA14, LptD, eptB, RosA, bamB, cusR, OqxA, argR, MarA, AAC(6')-Ib-cr, OmpK36	32	64	8	4	128	2	2	2	1	16	8	8
Klebsiella pneumoniae	219	IncFIB, ColRNAI_rep_cluster_1857		CTX-M-15				SilA, APH(3')-Ia, SilB, DfrA12, SilC, Sul2, Mph(A), QnrS7, APH(3'')-Ib, APH(6)-Id, CTX-M-15, srpC, CatII, aadA2, Sul1	parC, SilA, SHV-1, APH(3')-Ia, AcrR, DfrA12, AcrA, KpnF, setB, KdeA, MdtB, cycA, CRP, tesA, RosB, KpnG, MdtC, H-NS, Sul1, ArnT, PmrE, UhpT, AcrB, SilC, Sul2, FosA, CTX-M-15, srpC, KpnE, BaeR, OqxA10, OmpA, Rpsl, KpnH, GlpT, MsbA, EmrD, OqxB5, OmpK37, APH(3'')-Ib, Mph(A), APH(6)-Id, PatA, AcrD, aadA2, SilB, CpxA, BaeS, LptD, eptB, RosA, bamB, QnrS7, cusR, argR, MarA, CatII, OmpK36	16	64	4	4	128	0.5	2	2	1	16	4	8
Klebsiella pneumoniae	219	IncFIB, -		CTX-M-15				SilA, APH(3')-Ia, SilB, DfrA12, SilC, Sul2, Mph(A), QnrS7, APH(3'')-Ib, APH(6)-Id, srpC, CatII, aadA2, Sul1	parC, SilA, SHV-1, APH(3')-Ia, AcrR, DfrA12, AcrA, KpnF, setB, KdeA, MdtB, cycA, CRP, tesA, RosB, KpnG, MdtC, H-NS, Sul1, ArnT, PmrE, UhpT, AcrB, SilC, Sul2, FosA, CTX-M-15, srpC, KpnE, BaeR, OqxA10, OmpA, Rpsl, KpnH, GlpT, MsbA, EmrD, OqxB5, OmpK37, APH(3'')-Ib, Mph(A), APH(6)-Id, PatA, AcrD, RamA, aadA2, SilB, CpxA, BaeS, LptD, eptB, RosA, bamB, QnrS7, cusR, argR, MarA, CatII, OmpK36	64	64	64	4	128	0.5	2	2	1	16	4	8
Klebsiella pneumoniae	219	IncFIB, -		CTX-M-15				SilA, SilB, DfrA12, SilC, Sul2, Mph(A), QnrS7, APH(3'')-Ib, APH(6)-Id, srpC, aadA2, Sul1	parC, SilA, SHV-1, AcrR, DfrA12, AcrA, KpnF, setB, KdeA, MdtB, cycA, CRP, tesA, RosB, KpnG, MdtC, H-NS, Sul1, ArnT, PmrE, UhpT, AcrB, SilC, Sul2, FosA, CTX-M-15, srpC, KpnE, BaeR, OqxA10, OmpA, Rpsl, KpnH, GlpT, MsbA, EmrD, OqxB5, OmpK37, APH(3'')-Ib, Mph(A), APH(6)-Id, PatA, AcrD, RamA, aadA2, SilB, CpxA, BaeS, LptD, eptB, RosA, bamB, QnrS7, cusR, argR, MarA, OmpK36	64	64	8	4	128	0.5	2	2	1	16	4	8
Klebsiella pneumoniae	219	IncFIB, -		CTX-M-15				SilA, SilB, DfrA12, SilC, Sul2, Mph(A), QnrS7, APH(3'')-Ib, APH(6)-Id, srpC, aadA2, Sul1	parC, SilA, SHV-1, AcrR, DfrA12, AcrA, KpnF, setB, KdeA, MdtB, cycA, CRP, tesA, RosB, KpnG, MdtC, H-NS, Sul1, ArnT, PmrE, UhpT, AcrB, SilC, Sul2, FosA, CTX-M-15, srpC, KpnE, BaeR, OqxA10, OmpA, Rpsl, KpnH, GlpT, MsbA, EmrD, OqxB5, OmpK37, APH(3'')-Ib, Mph(A), APH(6)-Id, PatA, AcrD, RamA, aadA2, SilB, CpxA, BaeS, LptD, eptB, RosA, bamB, QnrS7, cusR, argR, MarA, OmpK36	16	64	4	4	128	0.5	2	2	1	16	4	8
Klebsiella pneumoniae	22	rep_cluster_3, IncFIA, IncX1,IncX3, IncL/M		CTX-M-27				CTX-M-27	parC, SHV-1, AcrA, KpnF, KdeA, MdtB, cycA, CRP, tesA, OqxB32, CTX-M-27, RosB, KpnG, MdtC, H-NS, ArnT, PmrE, UhpT, AcrB, FosA, KpnE, BaeR, OmpA, Rpsl, KpnH, GlpT, MsbA, EmrD, OmpK37, PatA, AcrD, RamA, CpxA, BaeS, LptD, eptB, RosA, bamB, cusR, OqxA, argR, MarA, OmpK36	16	64	8	4	128	0.5	2	2	1	16	4	0.5
Klebsiella pneumoniae	22	IncFIB, IncR, rep_cluster_3, IncFIA,IncFIC		CTX-M-15				SilC, SilA, CTX-M-15, SilB	parC, SilA, SHV-1, AcrR, AcrA, KpnF, KdeA, MdtB, cycA, CRP, tesA, OqxB32, RosB, KpnG, MdtC, H-NS, ArnT, PmrE, UhpT, AcrB, SilC, FosA, CTX-M-15, KpnE, BaeR, OmpA, Rpsl, KpnH, GlpT, MsbA, EmrD, OmpK37, PatA, AcrD, RamA, SilB, CpxA, BaeS, LptD, eptB, RosA, bamB, cusR, OqxA, argR, MarA, OmpK36	16	64	4	4	128	0.5	2	2	1	16	4	0.5
Klebsiella pneumoniae	25	ColRNAI_rep_cluster_1857, rep_cluster_3, ColRNAI_rep_cluster_1987,rep_cluster_2373, IncFIB, IncL/M	OXA-1	CTX-M-15				DfrA14, SilA, CatB3, QnrB1, Vga(C), SilC, Tet(A), Sul2, APH(3'')-Ib, TEM-1, APH(6)-Id, CTX-M-15, OXA-1, AAC(6')-Ib-cr, SilB	parC, SilA, AcrR, AcrA, Tet(A), KpnF, KdeA, MdtB, cycA, CRP, tesA, RosB, KpnG, YbtP, MdtC, H-NS, SHV-11, ArnT, PmrE, CatB3, UhpT, OqxB19, AAC(3)-IIc, AcrB, SilC, Sul2, FosA, CTX-M-15, OXA-1, TmrB, KpnE, BaeR, OmpA, Rpsl, QnrB1, GlpT, Vga(C), MsbA, KpnH, EmrD, OmpK37, APH(3'')-Ib, TEM-1, APH(6)-Id, PatA, AcrD, RamA, SilB, CpxA, BaeS, DfrA14, LptD, eptB, RosA, bamB, YbtQ, cusR, OqxA, argR, MarA, AA…	64	64	16	4	128	8	32	2	1	32	16	8
Klebsiella pneumoniae	2623	IncFIB,IncFII,rep_cluster_2183, ColRNAI_rep_cluster_1987		SHV-2				SilA, SilC, SHV-2, Sul2, Dfr18, SilB	parC, SilA, AcrR, AcrA, SHV-2, KpnF, KdeA, MdtB, cycA, CRP, tesA, OqxB27, RosB, KpnG, MdtC, H-NS, ArnT, PmrE, UhpT, AcrB, SilC, Sul2, FosA, KpnE, BaeR, Dfr18, OmpA, Rpsl, KpnH, GlpT, MsbA, EmrD, OmpK37, PatA, AcrD, RamA, SilB, CpxA, BaeS, LptD, eptB, RosA, bamB, cusR, OqxA, argR, MarA, OmpK36	8	64	4	4	32	0.5	2	2	1	128	4	8
Klebsiella pneumoniae	268	IncFII, ColRNAI_rep_cluster_1857, IncFIB	OXA-1	CTX-M-15				DfrA14, SilA, CatB3, QnrB1, AAC(3)-IIc, SilC, Tet(A), Sul2, APH(3'')-Ib, TEM-1, APH(6)-Id, CTX-M-15, OXA-1, TmrB, AAC(6')-Ib-cr, SilB	parC, SilA, AcrR, AcrA, Tet(A), KpnF, KdeA, MdtB, cycA, CRP, tesA, RosB, KpnG, YbtP, MdtC, H-NS, SHV-11, ArnT, PmrE, CatB3, FosA5, UhpT, AAC(3)-IIc, AcrB, SilC, Sul2, CTX-M-15, OXA-1, TmrB, KpnE, BaeR, OmpA, Rpsl, QnrB1, GlpT, MsbA, KpnH, EmrD, OqxB5, OmpK37, APH(3'')-Ib, TEM-1, APH(6)-Id, PatA, AcrD, RamA, SilB, CpxA, BaeS, DfrA14, LptD, eptB, RosA, OqxA8, bamB, YbtQ, cusR, argR, MarA, AAC(6')-I…	64	64	8	4	128	2	32	2	1	32	8	8
Klebsiella pneumoniae	273	IncHI2A, IncFII, ColRNAI_rep_cluster_1987, IncP, IncFIB, rep_cluster_1088	OXA-1	CTX-M-15				DfrA14, SilA, CatB3, AAC(3)-IIc, SilC, Tet(A), APH(3'')-Ib, Sul2, TEM-1, MCR-9, APH(6)-Id, CTX-M-15, TmrB, OXA-1, DfrA19, AAC(6')-Ib-cr, SilB	parC, SilA, SHV-1, AcrR, AcrA, Tet(A), KpnF, KdeA, MdtB, cycA, CRP, tesA, RosB, KpnG, MdtC, H-NS, ArnT, PmrE, CatB3, UhpT, AAC(3)-IIc, AcrB, SilC, Sul2, FosA, CTX-M-15, OXA-1, TmrB, KpnE, BaeR, OmpA, Rpsl, KpnH, GlpT, Vga(C), MsbA, EmrD, OmpK37, APH(3'')-Ib, TEM-1, MCR-9, APH(6)-Id, PatA, AcrD, RamA, RamR, SilB, CpxA, DfrA14, LptD, BasS, LEN-6, RosA, eptB, bamB, cusR, OqxA, argR, DfrA19, gyrA, AA…	64	64	64	32	128	8	32	2	1	128	8	8
Klebsiella pneumoniae	29	rep_cluster_1418, ColRNAI_rep_cluster_1987, IncFIA, IncFIB, IncR, IncFIA,IncFIC	OXA-1	SHV-187, CTX-M-15				DfrA14, SilA, Vga(C), SilC, Sul2, APH(3'')-Ib, TEM-1, APH(6)-Id, CTX-M-15, multidrug efflux SMR transporter, SilB	parC, SilA, AcrR, AcrA, KpnF, KdeA, MdtB, cycA, CRP, tesA, RosB, multidrug efflux SMR transporter, KpnG, SHV-187, MdtC, H-NS, ArnT, PmrE, CatB3, UhpT, AcrB, SilC, Sul2, FosA, CTX-M-15, OXA-1, KpnE, BaeR, OmpA, Rpsl, KpnH, GlpT, Vga(C), MsbA, EmrD, OmpK37, APH(3'')-Ib, TEM-1, APH(6)-Id, PatA, AcrD, RamA, SilB, CpxA, BaeS, DfrA14, LptD, eptB, RosA, bamB, cusR, OqxA, argR, MarA, OqxB25, AAC(6')-Ib-c…	64	64	32	4	128	0.5	2	2	1	32	8	8
Klebsiella pneumoniae	29	IncFII, IncFIB, rep_cluster_2324, IncY		SHV-187, CTX-M-15				DfrA14, SilA, SilC, Tet(A), Sul2, APH(3'')-Ib, QnrS7, TEM-1, APH(6)-Id, CTX-M-15, SilB	parC, SilA, AcrR, AcrA, Tet(A), KpnF, KdeA, MdtB, cycA, CRP, tesA, RosB, KpnG, YbtP, SHV-187, MdtC, H-NS, ArnT, PmrE, UhpT, AcrB, SilC, Sul2, FosA, CTX-M-15, KpnE, BaeR, OmpA, Rpsl, KpnH, GlpT, MsbA, EmrD, OmpK37, APH(3'')-Ib, TEM-1, APH(6)-Id, PatA, AcrD, RamA, SilB, CpxA, BaeS, DfrA14, LptD, eptB, RosA, bamB, YbtQ, QnrS7, cusR, OqxA, argR, MarA, OqxB25, OmpK36	64	64	32	4	128	0.5	2	2	1	16	4	8
Klebsiella pneumoniae	307	IncFII, rep_cluster_2358,rep_cluster_2373, ColpVC, IncFIB	OXA-1	CTX-M-15				SilA, Tet(A), ANT(3'')-IIa, CatB3, AAC(3)-IIc, SilC, Sul2, CTX-M-15, OXA-1, TmrB, QnrB1, APH(3'')-Ib, TEM-1, APH(6)-Id, EstX-Sat1, SilB, DfrA14, FloR, AAC(6')-Ib-cr	parC, SilA, AcrR, AcrA, Tet(A), KpnF, KdeA, MdtB, cycA, CRP, tesA, RosB, KpnG, MdtC, H-NS, ANT(3'')-IIa, ArnT, PmrE, CatB3, UhpT, OqxB19, AAC(3)-IIc, AcrB, SilC, Sul2, FosA, CTX-M-15, OXA-1, TmrB, KpnE, BaeR, OmpA, SHV-28, Rpsl, QnrB1, GlpT, MsbA, KpnH, EmrD, OmpK37, APH(3'')-Ib, TEM-1, APH(6)-Id, PatA, AcrD, RamA, EstX-Sat1, SilB, CpxA, BaeS, DfrA14, LptD, eptB, RosA, FloR, bamB, cusR, OqxA, arg…	64	64	8	4	128	8	16	2	1	16	8	8
Klebsiella pneumoniae	307	IncFII, IncFIB	OXA-1	CTX-M-15				DfrA14, SilA, CatB3, SilC, Tet(A), Sul2, APH(3'')-Ib, TEM-1, APH(6)-Id, CTX-M-15, OXA-1, AAC(6')-Ib-cr, SilB	parC, SilA, AcrR, AcrA, Tet(A), KpnF, KdeA, MdtB, cycA, CRP, tesA, RosB, KpnG, MdtC, H-NS, ArnT, PmrE, CatB3, UhpT, OqxB19, AcrB, SilC, Sul2, FosA, CTX-M-15, OXA-1, KpnE, BaeR, OmpA, SHV-28, Rpsl, KpnH, GlpT, MsbA, EmrD, OmpK37, APH(3'')-Ib, TEM-1, APH(6)-Id, PatA, AcrD, RamA, SilB, CpxA, BaeS, DfrA14, LptD, eptB, RosA, bamB, cusR, OqxA, argR, gyrA, MarA, AAC(6')-Ib-cr, OmpK36	64	64	4	4	128	8	2	2	1	16	8	8
Klebsiella pneumoniae	307	IncFII, IncFIB	OXA-1	CTX-M-15				DfrA14, SilA, CatB3, QnrB1, SilC, Tet(A), Sul2, APH(3'')-Ib, TEM-1, APH(6)-Id, CTX-M-15, OXA-1, AAC(6')-Ib-cr, SilB	parC, SilA, AcrR, AcrA, Tet(A), KpnF, KdeA, MdtB, cycA, CRP, tesA, RosB, KpnG, MdtC, H-NS, ArnT, PmrE, CatB3, UhpT, OqxB19, AcrB, SilC, Sul2, FosA, CTX-M-15, OXA-1, KpnE, BaeR, OmpA, SHV-28, Rpsl, QnrB1, GlpT, MsbA, KpnH, EmrD, OmpK37, APH(3'')-Ib, TEM-1, APH(6)-Id, PatA, AcrD, RamA, SilB, CpxA, BaeS, DfrA14, LptD, eptB, RosA, bamB, cusR, OqxA, argR, gyrA, MarA, AAC(6')-Ib-cr, OmpK36	64	64	16	4	128	8	2	2	1	16	8	8
Klebsiella pneumoniae	307	IncFII, rep_cluster_1778,rep_cluster_1778, IncFIB	OXA-1	CTX-M-15				DfrA14, SilA, CatB3, SilC, Sul2, APH(3'')-Ib, TEM-1, APH(6)-Id, CTX-M-15, OXA-1, AAC(6')-Ib-cr, SilB	parC, SilA, AcrR, AcrA, KpnF, KdeA, MdtB, cycA, CRP, tesA, RosB, KpnG, MdtC, H-NS, ArnT, PmrE, CatB3, UhpT, OqxB19, AcrB, SilC, Sul2, FosA, CTX-M-15, OXA-1, KpnE, BaeR, OmpA, SHV-28, Rpsl, KpnH, GlpT, MsbA, EmrD, OmpK37, APH(3'')-Ib, TEM-1, APH(6)-Id, PatA, AcrD, RamA, SilB, CpxA, BaeS, DfrA14, LptD, eptB, RosA, bamB, cusR, OqxA, argR, gyrA, MarA, AAC(6')-Ib-cr, OmpK36	64	64	8	4	128	8	2	2	1	32	8	8
Klebsiella pneumoniae	307	IncFII, ColRNAI_rep_cluster_1987, IncFIB, IncHI1B	OXA-1	CTX-M-15				DfrA14, SilA, CatB3, QnrB1, AAC(3)-IIc, Vga(C), SilC, Tet(A), Sul2, APH(3'')-Ib, TEM-1, APH(6)-Id, CTX-M-15, OXA-1, TmrB, AAC(6')-Ib-cr, SilB	parC, SilA, AcrR, AcrA, Tet(A), KpnF, KdeA, MdtB, cycA, CRP, tesA, RosB, KpnG, YbtP, MdtC, H-NS, ArnT, PmrE, CatB3, UhpT, OqxB19, AAC(3)-IIc, AcrB, SilC, Sul2, FosA, CTX-M-15, OXA-1, TmrB, KpnE, BaeR, OmpA, SHV-28, Rpsl, QnrB1, GlpT, Vga(C), MsbA, KpnH, EmrD, OmpK37, APH(3'')-Ib, TEM-1, APH(6)-Id, PatA, AcrD, RamA, SilB, CpxA, BaeS, DfrA14, LptD, eptB, RosA, bamB, YbtQ, cusR, OqxA, argR, gyrA, Ma…	64	64	8	4	128	8	32	2	1	32	16	8
Klebsiella pneumoniae	307	IncFII, ColpVC, IncFIB, rep_cluster_2327,rep_cluster_2373	OXA-1	CTX-M-15				DfrA14, SilA, CatB3, QnrB1, AAC(3)-IIc, SilC, Tet(A), Sul2, APH(3'')-Ib, TEM-1, APH(6)-Id, CTX-M-15, OXA-1, TmrB, AAC(6')-Ib-cr, SilB	parC, SilA, AcrR, AcrA, Tet(A), KpnF, KdeA, MdtB, cycA, CRP, tesA, RosB, KpnG, MdtC, H-NS, ArnT, PmrE, CatB3, UhpT, OqxB19, AAC(3)-IIc, AcrB, SilC, Sul2, FosA, CTX-M-15, OXA-1, TmrB, KpnE, BaeR, OmpA, SHV-28, Rpsl, QnrB1, GlpT, MsbA, KpnH, EmrD, OmpK37, APH(3'')-Ib, TEM-1, APH(6)-Id, PatA, AcrD, RamA, SilB, CpxA, BaeS, DfrA14, LptD, eptB, RosA, bamB, cusR, OqxA, argR, gyrA, MarA, AAC(6')-Ib-cr, O…	32	64	8	4	128	8	32	2	1	32	16	8
Klebsiella pneumoniae	307	IncFII, ColRNAI_rep_cluster_1987, IncFIB	OXA-1	CTX-M-15				DfrA14, Sul2, APH(3'')-Ib, TEM-1, APH(6)-Id, CTX-M-15	parC, AcrR, AcrA, Tet(A), KpnF, KdeA, MdtB, cycA, CRP, tesA, RosB, KpnG, MdtC, H-NS, ArnT, PmrE, CatB3, UhpT, OqxB19, AAC(3)-IIc, AcrB, Sul2, FosA, CTX-M-15, OXA-1, TmrB, KpnE, BaeR, OmpA, SHV-28, Rpsl, KpnH, GlpT, Vga(C), MsbA, EmrD, OmpK37, APH(3'')-Ib, TEM-1, APH(6)-Id, PatA, AcrD, RamA, CpxA, BaeS, DfrA14, LptD, eptB, RosA, bamB, cusR, OqxA, argR, gyrA, MarA, AAC(6')-Ib-cr, OmpK36	16	64	4	8	64	8	32	2	1	16	4	8
Klebsiella pneumoniae	307	IncFII, IncFIB	OXA-1	CTX-M-15				DfrA14, SilA, CatB3, QnrB1, AAC(3)-IIc, SilC, Tet(A), Sul2, APH(3'')-Ib, TEM-1, APH(6)-Id, CTX-M-15, OXA-1, TmrB, AAC(6')-Ib-cr, SilB	parC, SilA, AcrR, AcrA, Tet(A), KpnF, KdeA, MdtB, cycA, CRP, tesA, RosB, KpnG, MdtC, H-NS, ArnT, PmrE, CatB3, UhpT, OqxB19, AAC(3)-IIc, AcrB, SilC, Sul2, FosA, CTX-M-15, OXA-1, TmrB, KpnE, BaeR, OmpA, SHV-28, Rpsl, QnrB1, GlpT, MsbA, KpnH, EmrD, OmpK37, APH(3'')-Ib, TEM-1, APH(6)-Id, PatA, AcrD, RamA, SilB, CpxA, BaeS, DfrA14, LptD, eptB, RosA, bamB, cusR, OqxA, argR, gyrA, MarA, AAC(6')-Ib-cr, O…	32	64	8	4	128	8	32	2	1	16	16	8
Klebsiella pneumoniae	307	IncFII, rep_cluster_1778, IncFIB	OXA-1	CTX-M-15				DfrA14, SilA, CatB3, QnrB1, SilC, Tet(A), Sul2, APH(3'')-Ib, TEM-1, APH(6)-Id, CTX-M-15, OXA-1, AAC(6')-Ib-cr, SilB	parC, SilA, AcrR, AcrA, Tet(A), KpnF, KdeA, MdtB, cycA, CRP, tesA, RosB, KpnG, MdtC, H-NS, ArnT, PmrE, CatB3, UhpT, OqxB19, AcrB, SilC, Sul2, FosA, CTX-M-15, OXA-1, KpnE, BaeR, OmpA, SHV-28, Rpsl, QnrB1, GlpT, MsbA, KpnH, EmrD, OmpK37, APH(3'')-Ib, TEM-1, APH(6)-Id, PatA, AcrD, RamA, SilB, CpxA, BaeS, DfrA14, LptD, eptB, RosA, bamB, cusR, OqxA, argR, gyrA, MarA, AAC(6')-Ib-cr, OmpK36	64	64	16	4	128	8	2	2	1	32	8	8
Klebsiella pneumoniae	307	IncFII, ColRNAI_rep_cluster_1987, IncFIB, rep_cluster_3	OXA-1	CTX-M-15				DfrA14, SilA, CatB3, SilC, Sul2, APH(3'')-Ib, TEM-1, APH(6)-Id, CTX-M-15, OXA-1, AAC(6')-Ib-cr, SilB	parC, SilA, AcrR, AcrA, KpnF, KdeA, MdtB, cycA, CRP, tesA, RosB, KpnG, MdtC, H-NS, ArnT, PmrE, CatB3, UhpT, OqxB19, AcrB, SilC, Sul2, FosA, CTX-M-15, OXA-1, KpnE, BaeR, OmpA, SHV-28, Rpsl, KpnH, GlpT, MsbA, EmrD, OmpK37, APH(3'')-Ib, TEM-1, APH(6)-Id, PatA, AcrD, RamA, SilB, CpxA, BaeS, DfrA14, LptD, eptB, RosA, bamB, cusR, OqxA, argR, gyrA, MarA, AAC(6')-Ib-cr, OmpK36	64	64	8	4	128	8	2	2	1	32	8	8
Klebsiella pneumoniae	307	IncFII, IncFIB	OXA-1	CTX-M-15				DfrA14, SilA, CatB3, QnrB1, SilC, Tet(A), Sul2, APH(3'')-Ib, TEM-1, APH(6)-Id, CTX-M-15, OXA-1, AAC(6')-Ib-cr, SilB	parC, SilA, AcrR, AcrA, Tet(A), KpnF, KdeA, MdtB, cycA, CRP, tesA, RosB, KpnG, MdtC, H-NS, ArnT, PmrE, CatB3, UhpT, OqxB19, AcrB, SilC, Sul2, FosA, CTX-M-15, OXA-1, KpnE, BaeR, OmpA, SHV-28, Rpsl, QnrB1, GlpT, MsbA, KpnH, EmrD, OmpK37, APH(3'')-Ib, TEM-1, APH(6)-Id, PatA, AcrD, RamA, SilB, CpxA, BaeS, DfrA14, LptD, eptB, RosA, bamB, cusR, OqxA, argR, gyrA, MarA, AAC(6')-Ib-cr, OmpK36	64	64	16	4	128	8	2	2	1	32	8	8
Klebsiella pneumoniae	307	IncFII, IncFIB	OXA-1	CTX-M-15				DfrA14, SilA, CatB3, QnrB1, AAC(3)-IIc, SilC, Tet(A), Sul2, APH(3'')-Ib, TEM-1, APH(6)-Id, CTX-M-15, OXA-1, TmrB, AAC(6')-Ib-cr, SilB	parC, SilA, AcrR, AcrA, Tet(A), KpnF, KdeA, MdtB, cycA, CRP, tesA, RosB, KpnG, MdtC, H-NS, ArnT, PmrE, CatB3, UhpT, OqxB19, AAC(3)-IIc, AcrB, SilC, Sul2, FosA, CTX-M-15, OXA-1, TmrB, KpnE, BaeR, OmpA, SHV-28, Rpsl, QnrB1, GlpT, MsbA, KpnH, EmrD, OmpK37, APH(3'')-Ib, TEM-1, APH(6)-Id, PatA, AcrD, RamA, SilB, CpxA, BaeS, DfrA14, LptD, eptB, RosA, bamB, cusR, OqxA, argR, gyrA, MarA, AAC(6')-Ib-cr, O…	32	64	8	4	128	8	16	2	1	16	8	8
Klebsiella pneumoniae	307	IncFII, ColpVC, rep_cluster_2373, IncFIB	OXA-1	CTX-M-15				DfrA14, SilA, CatB3, AAC(3)-IIc, SilC, Sul2, APH(3'')-Ib, TEM-1, APH(6)-Id, CTX-M-15, OXA-1, TmrB, AAC(6')-Ib-cr, SilB	parC, SilA, AcrR, AcrA, KpnF, KdeA, MdtB, cycA, CRP, tesA, RosB, KpnG, MdtC, H-NS, ArnT, PmrE, CatB3, UhpT, OqxB19, AAC(3)-IIc, AcrB, SilC, Sul2, FosA, CTX-M-15, OXA-1, TmrB, KpnE, BaeR, OmpA, SHV-28, Rpsl, KpnH, GlpT, MsbA, EmrD, OmpK37, APH(3'')-Ib, TEM-1, APH(6)-Id, PatA, AcrD, RamA, SilB, CpxA, BaeS, DfrA14, LptD, eptB, RosA, bamB, cusR, OqxA, argR, gyrA, MarA, AAC(6')-Ib-cr, OmpK36	64	64	16	16	128	8	32	2	1	16	16	8
Klebsiella pneumoniae	307	IncFII, rep_cluster_2358,rep_cluster_2370, ColpVC, IncFIB	OXA-1	CTX-M-15				DfrA14, SilA, CatB3, QnrB1, AAC(3)-IIc, SilC, Tet(A), Sul2, APH(3'')-Ib, TEM-1, APH(6)-Id, CTX-M-15, OXA-1, TmrB, AAC(6')-Ib-cr, SilB	parC, SilA, AcrR, AcrA, Tet(A), KpnF, KdeA, MdtB, cycA, CRP, tesA, RosB, KpnG, MdtC, H-NS, ArnT, PmrE, CatB3, UhpT, OqxB19, AAC(3)-IIc, AcrB, SilC, Sul2, FosA, CTX-M-15, OXA-1, TmrB, KpnE, BaeR, OmpA, SHV-28, Rpsl, QnrB1, GlpT, MsbA, KpnH, EmrD, OmpK37, APH(3'')-Ib, TEM-1, APH(6)-Id, PatA, AcrD, RamA, SilB, CpxA, BaeS, DfrA14, LptD, eptB, RosA, bamB, cusR, OqxA, argR, gyrA, MarA, AAC(6')-Ib-cr, O…	32	64	4	4	128	8	32	2	1	16	16	8
Klebsiella pneumoniae	307	IncFII, IncFIB	OXA-1	CTX-M-15				DfrA14, SilA, CatB3, QnrB1, AAC(3)-IIc, SilC, Tet(A), Sul2, APH(3'')-Ib, TEM-1, APH(6)-Id, CTX-M-15, OXA-1, TmrB, AAC(6')-Ib-cr, SilB	parC, SilA, AcrR, AcrA, Tet(A), KpnF, KdeA, MdtB, cycA, CRP, tesA, RosB, KpnG, MdtC, H-NS, ArnT, PmrE, CatB3, UhpT, OqxB19, AAC(3)-IIc, AcrB, SilC, Sul2, FosA, CTX-M-15, OXA-1, TmrB, KpnE, BaeR, OmpA, SHV-28, Rpsl, QnrB1, GlpT, MsbA, KpnH, EmrD, OmpK37, APH(3'')-Ib, TEM-1, APH(6)-Id, PatA, AcrD, RamA, SilB, CpxA, BaeS, DfrA14, LptD, eptB, RosA, bamB, cusR, OqxA, argR, gyrA, MarA, AAC(6')-Ib-cr, O…	64	64	8	4	128	8	32	2	1	16	16	8
Klebsiella pneumoniae	307	IncFII, IncFIB	OXA-1	CTX-M-15				DfrA14, SilA, CatB3, SilC, Sul2, APH(3'')-Ib, TEM-1, APH(6)-Id, CTX-M-15, OXA-1, AAC(6')-Ib-cr, SilB	parC, SilA, AcrR, AcrA, KpnF, KdeA, MdtB, cycA, CRP, tesA, RosB, KpnG, MdtC, H-NS, ArnT, PmrE, CatB3, UhpT, OqxB19, AcrB, SilC, Sul2, FosA, CTX-M-15, OXA-1, KpnE, BaeR, OmpA, SHV-28, Rpsl, KpnH, GlpT, MsbA, EmrD, OmpK37, APH(3'')-Ib, TEM-1, APH(6)-Id, PatA, AcrD, RamA, SilB, CpxA, BaeS, DfrA14, LptD, eptB, RosA, bamB, cusR, OqxA, argR, gyrA, MarA, AAC(6')-Ib-cr, OmpK36	64	64	16	4	128	8	2	2	1	16	4	8
Klebsiella pneumoniae	323	IncFII, IncFIB	OXA-1	CTX-M-15				DfrA14, SilA, CatB3, QnrB1, AAC(3)-IIc, SilC, Tet(A), Sul2, APH(3'')-Ib, TEM-1, APH(6)-Id, CTX-M-15, OXA-1, TmrB, AAC(6')-Ib-cr, SilB	parC, SilA, SHV-1, AcrR, AcrA, Tet(A), KpnF, KdeA, MdtB, cycA, CRP, tesA, RosB, KpnG, Fosa7.3, CrcB, MdtC, H-NS, ArnT, PmrE, CatB3, UhpT, OqxB19, AAC(3)-IIc, AcrB, SilC, Sul2, FosA, CTX-M-15, OXA-1, TmrB, KpnE, BaeR, OmpA, Rpsl, QnrB1, GlpT, MsbA, KpnH, EmrD, OmpK37, APH(3'')-Ib, TEM-1, APH(6)-Id, PatA, AcrD, RamA, SilB, CpxA, BaeS, DfrA14, LptD, eptB, RosA, bamB, cusR, OqxA, argR, MarA, AAC(6')-…	64	64	8	4	128	2	32	2	1	16	16	8
Klebsiella pneumoniae	323	IncFII, IncFIB	OXA-1	CTX-M-15				DfrA14, SilA, CatB3, QnrB1, AAC(3)-IIc, SilC, Tet(A), Sul2, APH(3'')-Ib, TEM-1, APH(6)-Id, CTX-M-15, OXA-1, TmrB, AAC(6')-Ib-cr, SilB	parC, SilA, SHV-1, AcrR, AcrA, Tet(A), KpnF, KdeA, MdtB, cycA, CRP, tesA, RosB, KpnG, Fosa7.3, CrcB, MdtC, H-NS, ArnT, PmrE, CatB3, UhpT, OqxB19, AAC(3)-IIc, AcrB, SilC, Sul2, FosA, CTX-M-15, OXA-1, TmrB, KpnE, BaeR, OmpA, Rpsl, QnrB1, GlpT, MsbA, KpnH, EmrD, OmpK37, APH(3'')-Ib, TEM-1, APH(6)-Id, PatA, AcrD, RamA, SilB, CpxA, BaeS, DfrA14, LptD, eptB, RosA, bamB, cusR, OqxA, argR, MarA, AAC(6')-…	64	64	16	4	128	2	32	2	1	16	16	8
Klebsiella pneumoniae	348	IncFII, IncFIB		CTX-M-15				DfrA14, SilA, QnrB1, AAC(3)-IIc, SilC, Sul2, APH(3'')-Ib, TEM-1, APH(6)-Id, CTX-M-15, TmrB, SilB	parC, SilA, AcrR, AcrA, KpnF, KdeA, MdtB, cycA, CRP, tesA, RosB, KpnG, MdtC, H-NS, SHV-11, ArnT, PmrE, UhpT, AAC(3)-IIc, AcrB, SilC, Sul2, FosA, CTX-M-15, TmrB, KpnE, BaeR, OmpA, Rpsl, QnrB1, GlpT, MsbA, KpnH, EmrD, OmpK37, APH(3'')-Ib, TEM-1, APH(6)-Id, PatA, AcrD, RamA, SilB, CpxA, BaeS, DfrA14, LptD, BasS, eptB, RosA, bamB, cusR, OqxA, argR, MarA, OqxB25, OmpK36	64	64	8	4	128	0.5	16	2	1	16	4	8
Klebsiella pneumoniae	348	IncFII, IncFIB		CTX-M-15				DfrA14, SilA, QnrB1, AAC(3)-IIc, SilC, Sul2, APH(3'')-Ib, TEM-1, APH(6)-Id, CTX-M-15, TmrB, SilB	parC, SilA, AcrR, AcrA, KpnF, KdeA, MdtB, cycA, CRP, tesA, RosB, KpnG, MdtC, H-NS, SHV-11, ArnT, PmrE, UhpT, AAC(3)-IIc, AcrB, SilC, Sul2, FosA, CTX-M-15, TmrB, KpnE, BaeR, OmpA, Rpsl, QnrB1, GlpT, MsbA, KpnH, EmrD, OmpK37, APH(3'')-Ib, TEM-1, APH(6)-Id, PatA, AcrD, RamA, SilB, CpxA, BaeS, DfrA14, LptD, BasS, eptB, RosA, bamB, cusR, OqxA, argR, MarA, OqxB25, OmpK36	64	64	16	4	128	0.5	32	2	1	16	8	8
Klebsiella pneumoniae	348	IncFII, IncFIB		CTX-M-15				DfrA14, SilA, QnrB1, AAC(3)-IIc, SilC, Sul2, APH(3'')-Ib, TEM-1, APH(6)-Id, CTX-M-15, TmrB, SilB	parC, SilA, AcrR, AcrA, KpnF, KdeA, MdtB, cycA, CRP, tesA, RosB, KpnG, MdtC, H-NS, SHV-11, ArnT, PmrE, UhpT, AAC(3)-IIc, AcrB, SilC, Sul2, FosA, CTX-M-15, TmrB, KpnE, BaeR, OmpA, Rpsl, QnrB1, GlpT, MsbA, KpnH, EmrD, OmpK37, APH(3'')-Ib, TEM-1, APH(6)-Id, PatA, AcrD, RamA, SilB, CpxA, BaeS, DfrA14, LptD, BasS, eptB, RosA, bamB, cusR, OqxA, argR, MarA, OqxB25, OmpK36	32	64	4	4	128	1	32	2	1	16	4	8
Klebsiella pneumoniae	348	IncFII, IncFIB		CTX-M-15				DfrA14, SilA, QnrB1, SilC, Sul2, APH(3'')-Ib, TEM-1, APH(6)-Id, CTX-M-15, SilB	parC, SilA, AcrR, AcrA, KpnF, KdeA, MdtB, cycA, CRP, tesA, RosB, KpnG, MdtC, H-NS, SHV-11, ArnT, PmrE, UhpT, AcrB, SilC, Sul2, FosA, CTX-M-15, KpnE, BaeR, OmpA, Rpsl, QnrB1, GlpT, MsbA, KpnH, EmrD, OmpK37, APH(3'')-Ib, TEM-1, APH(6)-Id, PatA, AcrD, RamA, SilB, CpxA, BaeS, DfrA14, LptD, BasS, eptB, RosA, bamB, cusR, OqxA, argR, MarA, OqxB25, OmpK36	32	64	8	4	128	0.5	2	2	1	16	4	8
Klebsiella pneumoniae	348	IncFII, IncFIB		CTX-M-15				DfrA14, SilA, AAC(3)-IIc, SilC, Sul2, APH(3'')-Ib, TEM-1, APH(6)-Id, CTX-M-15, TmrB, SilB	parC, SilA, AcrR, AcrA, KpnF, KdeA, MdtB, cycA, CRP, tesA, RosB, KpnG, MdtC, H-NS, SHV-11, ArnT, PmrE, UhpT, AAC(3)-IIc, AcrB, SilC, Sul2, FosA, CTX-M-15, TmrB, KpnE, BaeR, OmpA, Rpsl, KpnH, GlpT, MsbA, EmrD, OmpK37, APH(3'')-Ib, TEM-1, APH(6)-Id, PatA, AcrD, SilB, CpxA, BaeS, DfrA14, LptD, BasS, eptB, RosA, cusR, OqxA, argR, MarA, OqxB25, gyrA, OmpK36	32	64	8	4	128	0.5	32	2	1	16	4	8
Klebsiella pneumoniae	348	IncFII, IncFIB		CTX-M-15				DfrA14, SilA, QnrB1, AAC(3)-IIc, SilC, Sul2, APH(3'')-Ib, TEM-1, APH(6)-Id, CTX-M-15, TmrB, SilB	parC, SilA, AcrR, AcrA, KpnF, KdeA, MdtB, cycA, CRP, tesA, RosB, KpnG, MdtC, H-NS, SHV-11, ArnT, PmrE, UhpT, AAC(3)-IIc, AcrB, SilC, Sul2, FosA, CTX-M-15, TmrB, KpnE, BaeR, OmpA, Rpsl, QnrB1, GlpT, MsbA, KpnH, EmrD, OmpK37, APH(3'')-Ib, TEM-1, APH(6)-Id, PatA, AcrD, RamA, SilB, CpxA, BaeS, DfrA14, LptD, BasS, eptB, RosA, bamB, cusR, OqxA, argR, MarA, OqxB25, OmpK36	64	64	8	8	128	4	32	2	1	16	4	8
Klebsiella pneumoniae	348	IncFII, IncFIB		CTX-M-15				DfrA14, SilA, QnrB1, SilC, Sul2, APH(3'')-Ib, TEM-1, APH(6)-Id, CTX-M-15, SilB	parC, SilA, AcrR, AcrA, KpnF, KdeA, MdtB, cycA, CRP, tesA, RosB, KpnG, MdtC, H-NS, SHV-11, ArnT, PmrE, UhpT, AAC(3)-IIc, AcrB, SilC, Sul2, FosA, CTX-M-15, TmrB, KpnE, BaeR, OmpA, Rpsl, QnrB1, GlpT, MsbA, KpnH, EmrD, OmpK37, APH(3'')-Ib, TEM-1, APH(6)-Id, PatA, AcrD, RamA, SilB, CpxA, BaeS, DfrA14, LptD, BasS, eptB, RosA, bamB, cusR, OqxA, argR, MarA, OqxB25, OmpK36	32	64	4	4	128	0.5	32	2	1	16	4	8
Klebsiella pneumoniae	348	IncFII, IncFIB		CTX-M-15				DfrA14, SilA, QnrB1, AAC(3)-IIc, SilC, Sul2, APH(3'')-Ib, TEM-1, APH(6)-Id, CTX-M-15, TmrB, SilB	parC, SilA, AcrR, AcrA, KpnF, KdeA, MdtB, cycA, CRP, tesA, RosB, KpnG, MdtC, H-NS, SHV-11, ArnT, PmrE, UhpT, AAC(3)-IIc, AcrB, SilC, Sul2, FosA, CTX-M-15, TmrB, KpnE, BaeR, OmpA, Rpsl, QnrB1, GlpT, MsbA, KpnH, EmrD, OmpK37, APH(3'')-Ib, TEM-1, APH(6)-Id, PatA, AcrD, RamA, SilB, CpxA, BaeS, DfrA14, LptD, BasS, eptB, RosA, bamB, cusR, OqxA, argR, MarA, OqxB25, OmpK36	64	64	64	8	128	0.5	32	2	1	>128	4	8
Klebsiella pneumoniae	348	IncFII, IncFIB		CTX-M-15				DfrA14, SilA, QnrB1, AAC(3)-IIc, SilC, Sul2, APH(3'')-Ib, TEM-1, APH(6)-Id, CTX-M-15, TmrB, SilB	parC, SilA, AcrR, AcrA, KpnF, KdeA, MdtB, cycA, CRP, tesA, RosB, KpnG, MdtC, H-NS, SHV-11, ArnT, PmrE, UhpT, AAC(3)-IIc, AcrB, SilC, Sul2, FosA, CTX-M-15, TmrB, KpnE, BaeR, OmpA, Rpsl, QnrB1, GlpT, MsbA, KpnH, EmrD, OmpK37, APH(3'')-Ib, TEM-1, APH(6)-Id, PatA, AcrD, RamA, SilB, CpxA, BaeS, DfrA14, LptD, BasS, eptB, RosA, bamB, cusR, OqxA, argR, MarA, OqxB25, OmpK36	64	64	16	32	128	2	32	2	1	16	4	8
Klebsiella pneumoniae	36	IncFIB, -		CTX-M-15				DfrA14, TEML-101, Sul2, Tet(A), QnrS7, APH(3'')-Ib, APH(6)-Id, CTX-M-15	parC, AcrR, AcrA, Tet(A), KpnF, KdeA, MdtB, cycA, CRP, tesA, RosB, KpnG, MdtC, H-NS, SHV-11, ArnT, PmrE, UhpT, FosA5, AcrB, TEML-101, Sul2, CTX-M-15, KpnE, BaeR, OmpA, Rpsl, KpnH, GlpT, MsbA, EmrD, OmpK37, APH(3'')-Ib, APH(6)-Id, PatA, Tet(D), AcrD, RamA, CpxA, BaeS, DfrA14, LptD, eptB, RosA, bamB, QnrS7, cusR, argR, MarA, OmpK36	32	64	4	4	128	0.5	2	2	1	16	4	8
Klebsiella pneumoniae	38	IncHI2A,rep_cluster_1088, IncFIB, IncR, rep_cluster_2327	OXA-1	CTX-M-15				DfrA14, SilA, CatB3, QnrB1, SilB, SilC, Tet(A), Sul2, APH(3'')-Ib, TEM-1, CatI, cusS, APH(6)-Id, CTX-M-15, OXA-1, AAC(6')-Ib-cr, ANT(3'')-IIa	parC, SilA, AcrR, AcrA, Tet(A), KpnF, cusS, MdtB, cycA, CRP, tesA, KdeA, RosB, KpnG, MdtC, H-NS, SHV-11, ANT(3'')-IIa, PmrE, ArnT, CatB3, UhpT, AcrB, SilC, Sul2, CatI, FosA, CTX-M-15, OXA-1, KpnE, BaeR, OmpA, Rpsl, QnrB1, GlpT, MsbA, KpnH, EmrD, OmpK37, APH(3'')-Ib, TEM-1, APH(6)-Id, PatA, AcrD, RamA, SilB, CpxA, BaeS, DfrA14, LptD, eptB, RosA, bamB, cusR, OqxA, argR, MarA, OqxB25, AAC(6')-Ib-cr,…	64	64	8	4	64	2	2	2	1	8	4	8
Klebsiella pneumoniae	39	IncFII, rep_cluster_2373, ColRNAI_rep_cluster_1987, IncFIB	OXA-1	CTX-M-15				DfrA14, SilA, CatB3, QnrB1, SilC, Tet(A), Sul2, APH(3'')-Ib, TEM-1, APH(6)-Id, CTX-M-15, OXA-1, AAC(6')-Ib-cr, SilB	parC, SilA, AcrR, AcrA, Tet(A), KpnF, KdeA, MdtB, cycA, CRP, tesA, OqxB32, RosB, KpnG, YbtP, MdtC, H-NS, SHV-11, ArnT, PmrE, CatB3, UhpT, AcrB, SilC, Sul2, FosA, CTX-M-15, OXA-1, KpnE, BaeR, EmrB, OmpA, Rpsl, QnrB1, GlpT, MsbA, EmrD, OmpK37, APH(3'')-Ib, TEM-1, APH(6)-Id, PatA, AcrD, RamA, SilB, CpxA, BaeS, DfrA14, LptD, eptB, RosA, bamB, YbtQ, cusR, OqxA, argR, MarA, AAC(6')-Ib-cr, OmpK36	64	64	16	16	128	8	2	2	1	128	8	8
Klebsiella pneumoniae	39	IncFII, IncFIB	OXA-1	CTX-M-15				DfrA14, SilA, QnrB1, SilC, Sul2, APH(3'')-Ib, TEM-1, APH(6)-Id, CTX-M-15, SilB	parC, SilA, AcrR, AcrA, KpnF, KdeA, MdtB, cycA, CRP, tesA, OqxB32, RosB, KpnG, MdtC, H-NS, SHV-11, ArnT, PmrE, CatB3, UhpT, AcrB, SilC, Sul2, FosA, CTX-M-15, OXA-1, KpnE, BaeR, OmpA, Rpsl, QnrB1, GlpT, MsbA, KpnH, EmrD, OmpK37, APH(3'')-Ib, TEM-1, APH(6)-Id, PatA, AcrD, RamA, SilB, CpxA, BaeS, DfrA14, LptD, eptB, RosA, bamB, cusR, OqxA, argR, MarA, AAC(6')-Ib-cr, OmpK36	64	64	8	4	128	4	2	2	1	16	8	8
Klebsiella pneumoniae	403	IncFIB, -	OXA-1	CTX-M-15				DfrA14, SilA, CatB3, QnrB1, Vga(C), SilC, Tet(A), Sul2, APH(3'')-Ib, TEM-1, APH(6)-Id, CTX-M-15, OXA-1, AAC(6')-Ib-cr, SilB	parC, SilA, AcrR, AcrA, Tet(A), KpnF, KdeA, MdtB, cycA, CRP, tesA, RosB, KpnG, MdtC, H-NS, SHV-11, ArnT, PmrE, CatB3, UhpT, AAC(3)-IIc, AcrB, SilC, Sul2, FosA, CTX-M-15, OXA-1, TmrB, KpnE, BaeR, EmrB, OmpA, Rpsl, QnrB1, GlpT, Vga(C), MsbA, EmrD, OmpK37, APH(3'')-Ib, TEM-1, APH(6)-Id, PatA, AcrD, RamA, SilB, CpxA, BaeS, DfrA14, LptD, eptB, RosA, bamB, OqxB17, cusR, OqxA, argR, MarA, AAC(6')-Ib-cr,…	64	64	64	16	128	8	32	2	1	>128	16	8
Klebsiella pneumoniae	436	IncFII,rep_cluster_1418,rep_cluster_2183, IncFIB		CTX-M-3				aadA16, CTX-M-3, FloR, Tet(A), Mph(A), QnrS7, TEM-1, AAC(6')-Ib-cr, Arr-2, DfrA27, Sul1	parC, aadA16, SHV-1, AcrR, AcrA, Tet(A), KpnF, KdeA, MdtB, cycA, CRP, tesA, RosB, KpnG, CrcB, MdtC, Arr-2, H-NS, Sul1, ArnT, PmrE, CTX-M-3, UhpT, OqxB19, AcrB, FosA, KpnE, BaeR, OmpA, Rpsl, KpnH, GlpT, MsbA, EmrD, OmpK37, Mph(A), TEM-1, PatA, AcrD, RamA, DfrA27, CpxA, BaeS, LptD, eptB, RosA, FloR, bamB, QnrS7, cusR, OqxA, argR, MarA, AAC(6')-Ib-cr, OmpK36	16	64	8	4	128	1	2	2	1	16	4	8
Klebsiella pneumoniae	45	IncFII, IncFIB	OXA-1	CTX-M-15				DfrA14, SilA, CatB3, AAC(3)-IIc, SilC, Sul2, APH(3'')-Ib, TEM-1, APH(6)-Id, CTX-M-15, OXA-1, TmrB, AAC(6')-Ib-cr, SilB	parC, SilA, SHV-1, AcrR, AcrA, KpnF, KdeA, MdtB, cycA, CRP, tesA, RosB, KpnG, YbtP, MdtC, H-NS, ArnT, PmrE, CatB3, UhpT, OqxB19, AAC(3)-IIc, AcrB, SilC, Sul2, FosA, CTX-M-15, OXA-1, TmrB, OqxA11, KpnE, BaeR, OmpA, Rpsl, KpnH, GlpT, MsbA, EmrD, OmpK37, APH(3'')-Ib, TEM-1, APH(6)-Id, PatA, AcrD, RamA, SilB, CpxA, BaeS, DfrA14, LptD, BasS, eptB, RosA, bamB, YbtQ, cusR, argR, MarA, AAC(6')-Ib-cr, Omp…	32	64	8	8	128	0.5	32	2	1	16	8	8
Klebsiella pneumoniae	45	IncFII,rep_cluster_2183, IncFIB, IncFIA		CTX-M-15				DfrA14, SilA, QnrB1, Vga(C), SilC, Tet(A), Sul2, APH(3'')-Ib, TEM-1, APH(6)-Id, CTX-M-15, SilB	parC, SilA, SHV-1, AcrR, AcrA, Tet(A), KpnF, KdeA, MdtB, cycA, CRP, tesA, RosB, KpnG, YbtP, MdtC, H-NS, ArnT, PmrE, UhpT, OqxB19, AcrB, SilC, Sul2, FosA, CTX-M-15, OqxA11, KpnE, BaeR, OmpA, Rpsl, QnrB1, GlpT, Vga(C), MsbA, KpnH, EmrD, OmpK37, APH(3'')-Ib, TEM-1, APH(6)-Id, PatA, AcrD, RamA, SilB, CpxA, BaeS, DfrA14, LptD, BasS, eptB, RosA, bamB, YbtQ, cusR, argR, MarA, OmpK36	32	64	4	4	128	0.5	2	2	1	16	4	8
Klebsiella pneumoniae	469	IncFIB, -		CTX-M-15				SilA, APH(3')-Ia, SilB, DfrA12, SilC, Sul2, Mph(A), QnrS7, APH(3'')-Ib, APH(6)-Id, CTX-M-15, srpC, CatII, aadA2, Sul1	parC, SilA, APH(3')-Ia, AcrR, DfrA12, AcrA, KpnF, KdeA, MdtB, cycA, CRP, tesA, RosB, KpnG, MdtC, H-NS, SHV-11, Sul1, PmrE, ArnT, UhpT, AcrB, SilC, Sul2, FosA, CTX-M-15, srpC, KpnE, BaeR, OmpA, Rpsl, KpnH, GlpT, MsbA, EmrD, OmpK37, APH(3'')-Ib, Mph(A), APH(6)-Id, PatA, AcrD, RamA, aadA2, SilB, CpxA, BaeS, LptD, eptB, RosA, bamB, QnrS7, cusR, OqxA, argR, MarA, OqxB25, CatII, OmpK36	16	64	4	4	128	0.5	2	2	1	16	4	8
Klebsiella pneumoniae	469	IncFIA,IncFII,rep_cluster_2183, rep_cluster_2335, IncFIB, Col(Ye4449)		CTX-M-15				SilA, APH(3')-Ia, SilB, DfrA12, SilC, Tet(A), Sul2, Mph(A), QnrS7, APH(3'')-Ib, APH(6)-Id, CTX-M-15, srpC, CatII, aadA2, Sul1	parC, SilA, APH(3')-Ia, AcrR, DfrA12, AcrA, Tet(A), KpnF, KdeA, MdtB, cycA, CRP, tesA, RosB, KpnG, MdtC, H-NS, SHV-11, Sul1, PmrE, ArnT, UhpT, AcrB, SilC, Sul2, FosA, CTX-M-15, srpC, KpnE, BaeR, OmpA, Rpsl, KpnH, GlpT, MsbA, EmrD, OmpK37, APH(3'')-Ib, Mph(A), APH(6)-Id, PatA, AcrD, RamA, aadA2, SilB, CpxA, BaeS, LptD, eptB, RosA, bamB, QnrS7, cusR, OqxA, argR, MarA, OqxB25, CatII, OmpK36	8	64	4	4	64	0.5	2	2	1	16	4	8
Klebsiella pneumoniae	474	IncFII, IncFIB, IncFIA		CTX-M-15				DfrA14, SilA, QnrB1, Vga(C), SilC, Sul2, APH(3'')-Ib, TEM-1, APH(6)-Id, CTX-M-15, SilB	parC, SilA, AcrR, AcrA, Tet(A), KpnF, KdeA, MdtB, cycA, CRP, tesA, RosB, KpnG, MdtC, H-NS, SHV-11, ArnT, PmrE, UhpT, AcrB, SilC, Sul2, FosA, CTX-M-15, KpnE, BaeR, OmpA, Rpsl, QnrB1, GlpT, Vga(C), MsbA, KpnH, EmrD, OmpK37, APH(3'')-Ib, TEM-1, APH(6)-Id, PatA, AcrD, RamA, SilB, CpxA, BaeS, DfrA14, LptD, eptB, RosA, bamB, OqxB17, cusR, OqxA, argR, MarA, OmpK36	64	64	16	4	128	0.5	2	2	1	64	4	8
Klebsiella pneumoniae	474	IncFII, rep_cluster_2335, ColRNAI_rep_cluster_1987, rep_cluster_2358, IncFIB, IncFIA		CTX-M-15				DfrA14, SilA, QnrB1, Vga(C), SilC, Sul2, APH(3'')-Ib, TEM-1, APH(6)-Id, CTX-M-15, SilB	parC, SilA, AcrR, AcrA, KpnF, KdeA, MdtB, cycA, CRP, tesA, RosB, KpnG, MdtC, H-NS, SHV-11, ArnT, PmrE, UhpT, AcrB, SilC, Sul2, FosA, CTX-M-15, KpnE, BaeR, OmpA, Rpsl, QnrB1, GlpT, Vga(C), MsbA, KpnH, EmrD, OmpK37, APH(3'')-Ib, TEM-1, APH(6)-Id, PatA, AcrD, RamA, SilB, CpxA, BaeS, DfrA14, LptD, eptB, RosA, bamB, OqxB17, cusR, OqxA, argR, MarA, OmpK36	32	64	4	4	128	2	2	2	1	16	4	8
Klebsiella pneumoniae	502	IncFIB,IncU, ColRNAI_rep_cluster_1987, IncR, IncHI1B		CTX-M-15				DfrA15, SilA, SilB, AAC(3)-IIc, Vga(C), SilC, Tet(A), APH(3'')-Ib, TEM-1, APH(6)-Id, CTX-M-15, TmrB, ANT(3'')-IIa, Sul1	DfrA15, parC, SilA, AcrR, AcrA, Tet(A), KpnF, setB, KdeA, MdtB, cycA, CRP, tesA, SHV-62, RosB, KpnG, MdtC, H-NS, ANT(3'')-IIa, Sul1, PmrE, ArnT, UhpT, AAC(3)-IIc, AcrB, SilC, FosA, CTX-M-15, TmrB, KpnE, BaeR, OmpA, Rpsl, KpnH, GlpT, Vga(C), MsbA, EmrD, OmpK37, APH(3'')-Ib, TEM-1, APH(6)-Id, PatA, AcrD, RamA, SilB, CpxA, BaeS, LptD, eptB, RosA, bamB, cusR, argR, MarA, OmpK36	32	64	8	4	128	0.5	8	2	1	16	4	8
Klebsiella pneumoniae	551	IncFIB, IncFIB,IncHI1B		CTX-M-15				DfrA14, SilA, Vga(C), SilC, Sul2, APH(3'')-Ib, TEM-1, APH(6)-Id, CTX-M-15, SilB	parC, SilA, AcrR, AcrA, KpnF, KdeA, MdtB, cycA, CRP, tesA, RosB, KpnG, Fosa7.3, MdtC, H-NS, SHV-11, ArnT, PmrE, UhpT, OqxB19, AcrB, SilC, Sul2, FosA, CTX-M-15, KpnE, BaeR, OmpA, Rpsl, KpnH, GlpT, Vga(C), MsbA, EmrD, OmpK37, APH(3'')-Ib, TEM-1, APH(6)-Id, PatA, AcrD, RamA, SilB, CpxA, BaeS, DfrA14, LptD, eptB, RosA, bamB, cusR, OqxA, argR, MarA, OmpK36	16	64	4	4	64	0.5	2	2	1	16	4	8
Klebsiella pneumoniae	628	IncFII, ColRNAI_rep_cluster_1987, IncFIB	OXA-1	CTX-M-15				DfrA14, SilA, CatB3, QnrB1, AAC(3)-IIc, SilC, Tet(A), Sul2, APH(3'')-Ib, TEM-1, APH(6)-Id, CTX-M-15, OXA-1, TmrB, AAC(6')-Ib-cr, SilB	parC, SilA, SHV-1, AcrR, AcrA, Tet(A), KpnF, KdeA, MdtB, cycA, CRP, tesA, RosB, KpnG, Fosa7.3, MdtC, H-NS, ArnT, PmrE, CatB3, UhpT, AAC(3)-IIc, AcrB, SilC, Sul2, FosA, CTX-M-15, OXA-1, TmrB, KpnE, BaeR, EmrB, OmpA, Rpsl, QnrB1, GlpT, MsbA, EmrD, OmpK37, APH(3'')-Ib, TEM-1, APH(6)-Id, PatA, AcrD, RamA, SilB, CpxA, BaeS, DfrA14, LptD, eptB, RosA, bamB, OqxB17, cusR, OqxA, argR, MarA, AAC(6')-Ib-cr,…	16	64	8	16	128	2	32	2	1	>128	16	8
Klebsiella pneumoniae	628	IncFII, ColRNAI_rep_cluster_1987, IncFIB	OXA-1	CTX-M-15				DfrA14, SilA, CatB3, QnrB1, AAC(3)-IIc, SilC, Tet(A), Sul2, APH(3'')-Ib, TEM-1, APH(6)-Id, CTX-M-15, OXA-1, TmrB, AAC(6')-Ib-cr, SilB	parC, SilA, SHV-1, AcrR, AcrA, Tet(A), KpnF, KdeA, MdtB, cycA, CRP, tesA, RosB, KpnG, Fosa7.3, MdtC, H-NS, ArnT, PmrE, CatB3, UhpT, AAC(3)-IIc, AcrB, SilC, Sul2, FosA, CTX-M-15, OXA-1, TmrB, KpnE, BaeR, EmrB, OmpA, Rpsl, QnrB1, GlpT, MsbA, EmrD, OmpK37, APH(3'')-Ib, TEM-1, APH(6)-Id, PatA, AcrD, RamA, SilB, CpxA, BaeS, DfrA14, LptD, eptB, RosA, bamB, OqxB17, cusR, OqxA, argR, MarA, AAC(6')-Ib-cr,…	16	64	8	4	128	2	32	2	1	16	8	8
Klebsiella pneumoniae	628	ColRNAI_rep_cluster_1987		CTX-M-15					parC, SHV-1, AcrR, AcrA, KpnF, KdeA, MdtB, cycA, CRP, tesA, RosB, KpnG, Fosa7.3, MdtC, H-NS, ArnT, PmrE, UhpT, AcrB, FosA, CTX-M-15, KpnE, BaeR, EmrB, OmpA, Rpsl, GlpT, MsbA, EmrD, OmpK37, PatA, AcrD, RamA, CpxA, BaeS, LptD, eptB, RosA, bamB, OqxB17, cusR, OqxA, argR, MarA, OmpK36	32	64	4	4	128	0.5	2	2	1	16	4	0.5
Klebsiella pneumoniae	628	IncFIB	OXA-1	CTX-M-15				DfrA14, QnrB1, Tet(A), TEM-1, CTX-M-15	parC, SHV-1, AcrR, AcrA, Tet(A), KpnF, KdeA, MdtB, cycA, CRP, tesA, RosB, KpnG, Fosa7.3, MdtC, H-NS, ArnT, PmrE, CatB3, UhpT, AcrB, FosA, CTX-M-15, OXA-1, KpnE, BaeR, EmrB, OmpA, Rpsl, QnrB1, GlpT, MsbA, EmrD, OmpK37, TEM-1, PatA, AcrD, RamA, CpxA, BaeS, DfrA14, LptD, eptB, RosA, bamB, OqxB17, cusR, OqxA, argR, MarA, AAC(6')-Ib-cr, OmpK36	64	64	32	4	128	2	2	2	1	16	8	0.5
Klebsiella pneumoniae	628	IncFII, ColRNAI_rep_cluster_1987, IncFIB	OXA-1	CTX-M-15				SilA, CatB3, AAC(3)-IIc, SilC, Tet(A), Sul2, APH(3'')-Ib, TEM-1, APH(6)-Id, CTX-M-15, OXA-1, TmrB, AAC(6')-Ib-cr, SilB	parC, SilA, SHV-1, AcrR, AcrA, Tet(A), KpnF, KdeA, MdtB, cycA, CRP, tesA, RosB, KpnG, Fosa7.3, MdtC, H-NS, ArnT, PmrE, CatB3, UhpT, AAC(3)-IIc, AcrB, SilC, Sul2, FosA, CTX-M-15, OXA-1, TmrB, KpnE, BaeR, EmrB, OmpA, Rpsl, GlpT, MsbA, EmrD, OmpK37, APH(3'')-Ib, TEM-1, APH(6)-Id, PatA, AcrD, RamA, SilB, CpxA, BaeS, LptD, eptB, RosA, bamB, OqxB17, cusR, OqxA, argR, MarA, AAC(6')-Ib-cr, OmpK36	64	64	16	8	128	0.5	2	2	1	32	8	1
Klebsiella pneumoniae	753	IncR, IncFIB, IncN		SHV-7				SilA, SilC, QnrS7, SHV-7, SilB	parC, SilA, AcrR, AcrA, KpnF, KdeA, MdtB, cycA, CRP, tesA, RosB, SHV-7, KpnG, MdtC, H-NS, ArnT, PmrE, UhpT, OqxB19, AcrB, SilC, FosA, OqxA11, KpnE, BaeR, OmpA, Rpsl, KpnH, GlpT, Vga(C), MsbA, EmrD, OmpK37, PatA, AcrD, RamA, SilB, CpxA, BaeS, LptD, eptB, RosA, bamB, QnrS7, cusR, argR, MarA, OmpK36	32	32	4	4	2	0.5	2	2	1	16	4	0.5
Klebsiella pneumoniae	11	ColRNAI_rep_cluster_1857, IncN, IncFII,rep_cluster_2183, IncFIB, IncL/M	OXA-1	CTX-M-15	DHA-1			SilA, CatB3, SilC, DHA-1, TEM-1, QnrB4, CTX-M-15, srpC, OXA-1, AAC(6')-Ib-cr, Arr-2, SilB, Sul1	parC, SilA, AcrR, AcrA, KpnF, KdeA, MdtB, cycA, CRP, tesA, RosB, KpnG, YbtP, MdtC, Arr-2, H-NS, SHV-11, Sul1, PmrE, ArnT, CatB3, UhpT, AcrB, SilC, DHA-1, FosA, CTX-M-15, srpC, OXA-1, KpnE, BaeR, OmpA, Rpsl, KpnH, GlpT, MsbA, EmrD, OmpK37, TEM-1, OqxB, PatA, AcrD, RamA, SilB, CpxA, BaeS, LptD, BasS, eptB, RosA, bamB, YbtQ, cusR, QnrB4, OqxA, argR, gyrA, MarA, AAC(6')-Ib-cr, OmpK36	64	64	16	64	128	8	2	2	1	128	4	0.5
Klebsiella pneumoniae	394	ColpVC, IncFII,rep_cluster_2183, IncFIB, IncR			DHA-1			SilA, SilC, DHA-1, QnrB4, SilB, Sul1	parC, SilA, AcrR, AcrA, KpnF, KdeA, MdtB, cycA, CRP, tesA, RosB, KpnG, MdtC, SHV-11, H-NS, Sul1, PmrE, ArnT, UhpT, AcrB, SilC, DHA-1, FosA, KpnE, BaeR, OmpA, Rpsl, KpnH, GlpT, Vga(C), MsbA, EmrD, OmpK37, Mph(A), PatA, AcrD, RamA, SilB, CpxA, BaeS, DfrA14, LptD, eptB, RosA, bamB, cusR, QnrB4, OqxA, argR, MarA, OqxB25, OmpK36	16	64	4	64	8	1	2	2	1	>128	4	8
Klebsiella pneumoniae	307	IncFII, ColpVC, rep_cluster_2373, IncFIB	OXA-1	CTX-M-15				DfrA14, SilA, CatB3, QnrB1, AAC(3)-IIc, SilC, Tet(A), Sul2, APH(3'')-Ib, TEM-1, APH(6)-Id, CTX-M-15, OXA-1, TmrB, AAC(6')-Ib-cr, SilB	parC, SilA, AcrR, AcrA, Tet(A), KpnF, KdeA, MdtB, cycA, CRP, tesA, RosB, KpnG, MdtC, H-NS, ArnT, PmrE, CatB3, UhpT, OqxB19, AAC(3)-IIc, AcrB, SilC, Sul2, FosA, CTX-M-15, OXA-1, TmrB, KpnE, BaeR, OmpA, SHV-205, Rpsl, QnrB1, GlpT, MsbA, KpnH, EmrD, OmpK37, APH(3'')-Ib, TEM-1, APH(6)-Id, PatA, AcrD, SilB, CpxA, BaeS, DfrA14, LptD, eptB, RosA, bamB, cusR, OqxA, argR, gyrA, MarA, AAC(6')-Ib-cr, OmpK36	32	64	16	4	128	8	32	2	1	16	8	8
Klebsiella pneumoniae	307	IncFIB,IncFII	OXA-1	CTX-M-15				DfrA14, SilA, CatB3, QnrB1, SilC, Sul2, APH(3'')-Ib, TEM-1, APH(6)-Id, CTX-M-15, OXA-1, AAC(6')-Ib-cr, SilB	parC, SilA, AcrR, AcrA, KpnF, KdeA, MdtB, cycA, CRP, tesA, RosB, KpnG, MdtC, H-NS, ArnT, PmrE, CatB3, UhpT, OqxB19, AcrB, SilC, Sul2, FosA, CTX-M-15, OXA-1, KpnE, BaeR, OmpA, SHV-28, Rpsl, QnrB1, GlpT, MsbA, KpnH, EmrD, OmpK37, APH(3'')-Ib, TEM-1, APH(6)-Id, PatA, AcrD, RamA, SilB, CpxA, BaeS, DfrA14, LptD, eptB, RosA, bamB, cusR, OqxA, argR, gyrA, MarA, AAC(6')-Ib-cr, OmpK36	64	64	16	16	128	8	2	2	1	128	8	4
Klebsiella quasipneumoniae	-	IncFIB, IncHI1B	OXA-1	CTX-M-15				Tet(B), SilA, CatB3, SilC, Sul2, tetC, TEM-1, APH(3'')-Ib, APH(6)-Id, CTX-M-15, OXA-1, TmrB, AAC(6')-Ib-cr, Tet(D), AAC(3)-IIa, SilB	parC, SilA, AcrR, AcrA, tetC, KpnF, KdeA, MdtB, cycA, CRP, tesA, RosB, KpnG, OqxB9, MdtC, H-NS, ArnT, PmrE, CatB3, UhpT, AcrB, SilC, Sul2, FosA, CTX-M-15, OXA-1, TmrB, KpnE, BaeR, OmpA, Rpsl, KpnH, GlpT, Vga(C), MsbA, EmrD, OmpK37, APH(3'')-Ib, TEM-1, APH(6)-Id, PatA, Tet(D), AcrD, RamA, SilB, CpxA, BaeS, Tet(B), LptD, eptB, RosA, OKP-B-5, bamB, cusR, OqxA, argR, MarA, AAC(6')-Ib-cr, AAC(3)-IIa, …	32	64	8	4	128	0.5	32	2	1	16	16	0.5
Klebsiella quasipneumoniae	-	IncFII, rep_cluster_1418, ColRNAI_rep_cluster_1987, rep_cluster_2470, IncFIB	OXA-1	CTX-M-15				DfrA14, SilA, CatB3, QnrB1, AAC(3)-IIc, Vga(C), SilC, Tet(A), TEM-1, CTX-M-15, OXA-1, TmrB, AAC(6')-Ib-cr, SilB	parC, SilA, AcrR, AcrA, Tet(A), KpnF, OKP-B-1, MdtB, cycA, CRP, tesA, KdeA, RosB, KpnG, OqxB9, MdtC, H-NS, ArnT, PmrE, CatB3, UhpT, AAC(3)-IIc, AcrB, SilC, FosA, CTX-M-15, OXA-1, TmrB, KpnE, BaeR, OmpA, Rpsl, QnrB1, GlpT, Vga(C), MsbA, KpnH, EmrD, OmpK37, TEM-1, PatA, AcrD, RamA, RamR, SilB, CpxA, BaeS, DfrA14, LptD, eptB, RosA, OqxA8, cusR, argR, MarA, AAC(6')-Ib-cr, OmpK36	64	64	64	4	128	8	32	2	1	16	16	8
Klebsiella quasipneumoniae	-	IncFII, IncFIB, rep_cluster_2392		CTX-M-14				SilA, SilC, Tet(A), Sul2, APH(3'')-Ib, QnrS7, CTX-M-14, DfrA1, APH(6)-Id, LAP-2, Tet(D), CatII, SilB, Sul1	parC, SilA, AcrR, AcrA, Tet(A), KpnF, KdeA, MdtB, cycA, CRP, tesA, RosB, KpnG, MdtC, H-NS, Sul1, ArnT, PmrE, UhpT, AcrB, SilC, Sul2, CTX-M-14, FosA, LAP-2, KpnE, BaeR, OmpA, Rpsl, KpnH, GlpT, MsbA, EmrD, OmpK37, APH(3'')-Ib, DfrA1, APH(6)-Id, PatA, Tet(D), AcrD, RamA, SilB, CpxA, BaeS, LptD, eptB, RosA, QnrS7, cusR, OqxA, argR, MarA, OKP-B-28, OqxB9, CatII, OmpK36	8	64	16	64	64	8	2	2	1	16	4	8
Klebsiella quasivariicola	3303	IncFIB, IncN		SHV-7				SilC, SilA, SHV-7, SilB	parC, SilA, AcrR, AcrA, KpnF, KdeA, MdtB, cycA, CRP, tesA, OqxB32, RosB, SHV-7, KpnG, MdtC, H-NS, ArnT, PmrE, UhpT, AcrB, SilC, FosA, KpnE, BaeR, OmpA, Rpsl, KpnH, MsbA, EmrD, OmpK37, PatA, AcrD, RamA, SilB, CpxA, BaeS, LptD, eptB, RosA, bamB, cusR, OqxA, argR, MarA, LEN-26, OmpK36	16	64	4	4	4	0.5	2	2	1	8	4	0.5
Morganella morganii	-	-				DHA-1			parC, Sat2, Rpsl, DHA-1, csdA group-1, DfrA1, CRP, oppA, gyrA, gyrB, CatII, ANT(3'')-IIa	16	64	4	64	8	8	2	2	1	32	4	0.5
Morganella morganii	-					DHA-20			parC, Sat2, Rpsl, DHA-20, DfrA1, CRP, gyrA, gyrB, CatII, ANT(3'')-IIa	32	64	4	64	32	8	2	4	1	64	4	1
Proteus mirabilis	-	IncQ1				CMY-59		APH(3')-Ia, Sul2, APH(3'')-Ib, CatI, TEM-1, DfrA1, APH(6)-Id, ANT(3'')-IIa, Sul1	parC, APH(3')-Ia, CRP, rfaF, ANT(3'')-IIa, Sul1, sugE, Sul2, CatI, Tet(J), mdeA, Rpsl, rsmA, APH(3'')-Ib, TEM-1, DfrA1, APH(6)-Id, CMY-59, CdsA, gyrB	8	64	4	16	8	8	2	4	1	16	4	8
Proteus mirabilis	-	-		VEB-6				ANT(2'')-Ia, AAC(6')-Ib10, Tet(A), Mph(D), qacEdelta1, DfrA1, MsrE, VEB-6	Rpsl, ANT(2'')-Ia, rsmA, AAC(6')-Ib10, Tet(A), Mph(D), qacEdelta1, DfrA1, MsrE, rfaF, CRP, Tet(J), mdeA, CdsA, CatA, gyrB, VEB-6, Sul1	16	64	64	4	64	8	8	2	1	16	16	8
Proteus mirabilis	-	-		CTX-M-15				DfrA14, Sat2, QnrB1, Tet(A), Sul2, APH(3'')-Ib, TEM-1, DfrA1, APH(6)-Id, CTX-M-15, ANT(3'')-IIa, Sul1	Sat2, Tet(A), CRP, rfaF, ANT(3'')-IIa, Sul1, Sul2, CTX-M-15, Tet(J), mdeA, CatA, Rpsl, QnrB1, rsmA, APH(3'')-Ib, TEM-1, DfrA1, APH(6)-Id, CdsA, DfrA14, gyrB	8	64	4	16	64	8	2	2	1	16	4	8
Proteus mirabilis	-	IncQ1	OXA-1	CTX-M-65				Tet(C), aadA5, CatB3, CTX-M-65, APH(3'')-Ib, TEM-1, APH(6)-Id, srpC, aadA2, OXA-1, TmrB, AAC(6')-Ib-cr, Arr-2, AAC(3)-IIa, EreA, Dfr	parC, aadA5, Sat2, Tet(A), CRP, rfaF, Arr-2, EreA, ANT(3'')-IIa, Dfr, CatB3, Sul2, CatI, srpC, Tet(J), mdeA, OXA-1, TmrB, CatA, Rpsl, rsmA, APH(3'')-Ib, TEM-1, DfrA1, APH(6)-Id, CdsA, CTX-M-65, aadA2, Tet(C), FloR, qacEdelta1, gyrA, AAC(6')-Ib-cr, AAC(3)-IIa	8	64	4	4	128	8	32	2	1	16	16	8
Proteus mirabilis	-	-		VEB-6				ANT(2'')-Ia, AAC(6')-Ib10, Tet(A), Mph(D), qacEdelta1, DfrA1, MsrE, VEB-6	Rpsl, ANT(2'')-Ia, rsmA, AAC(6')-Ib10, Tet(A), Mph(D), qacEdelta1, DfrA1, MsrE, rfaF, CRP, Tet(J), mdeA, CdsA, CatA, gyrB, VEB-6, Sul1	16	64	32	4	128	8	32	4	1	16	16	8
Proteus mirabilis	-	-		CTX-M-2					parC, Sat2, ANT(2'')-Ia, Rpsl, rsmA, CTX-M-2, DfrA1, CRP, rfaF, Tet(J), mdeA, CdsA, CatA, aadA2, gyrB, ANT(3'')-IIa, Sul1	8	64	32	4	128	8	16	2	1	16	8	8
Proteus mirabilis	-	-		VEB-6				ANT(2'')-Ia, AAC(6')-Ib10, Tet(A), Mph(D), qacEdelta1, DfrA1, MsrE, VEB-6	Rpsl, ANT(2'')-Ia, rsmA, AAC(6')-Ib10, Tet(A), Mph(D), qacEdelta1, DfrA1, MsrE, rfaF, CRP, Tet(J), mdeA, CdsA, CatA, gyrB, VEB-6, Sul1	32	64	32	4	64	8	8	2	1	16	16	8
Proteus mirabilis	-	-		VEB-6				ANT(2'')-Ia, AAC(6')-Ib10, Tet(A), Mph(D), qacEdelta1, DfrA1, MsrE, VEB-6	Rpsl, ANT(2'')-Ia, rsmA, AAC(6')-Ib10, Tet(A), Mph(D), qacEdelta1, DfrA1, MsrE, rfaF, CRP, Tet(J), mdeA, CdsA, CatA, gyrB, VEB-6, Sul1	16	64	64	4	128	8	16	2	1	16	16	8
Proteus mirabilis	-	-		VEB-6				Tet(A), TEM-1, CatI, QnrA1, VEB-6, Sul1	parC, Sat2, Tet(A), CRP, rfaF, ANT(3'')-IIa, Sul1, CatI, Tet(J), mdeA, CatA, QnrA1, Rpsl, rsmA, AAC(6')-Ib10, TEM-1, DfrA1, CdsA, ANT(2'')-Ia, gyrA, VEB-6	32	64	16	4	128	8	8	2	1	16	16	8
Proteus penneri	-	Col3M						QnrD1	Sat2, Rpsl, rsmA, FloR, Sul2, hugA, DfrA1, CRP, mdeA, CdsA, gyrA, QnrD1, ANT(3'')-IIa	8	64	4	4	8	4	2	4	1	16	4	8
Providencia stuartii	-	IncC, IncX8		CTX-M-2		ampC		AAC(3)-IIc, AAC(6')-Ib10, CTX-M-2, OXA-2, TEM-1, TmrB, Sul1	Sat2, AAC(2')-Ia, Rpsl, AAC(3)-IIc, AAC(6')-Ib10, Tet(A), OXA-2, tetC, TEM-1, CTX-M-2, DfrA1, CRP, ampC, Tet(D), TmrB, CatIII, ANT(3'')-IIa, Sul1	8	64	4	4	64	8	32	2	1	16	16	8
Serratia marcescens	-	ColRNAI_rep_cluster_1987				SRT		multidrug efflux SMR transporter	carA, PAL-4, CRP, multidrug efflux SMR transporter, SmdA, SmdB, Tet(41), parE, Rpsl, GlpT, SdeB, SdeY, aaeB, CpxA, AAC(6'), beta-lactamase SRT, SdeA, SmfY, SsmE	8	64	4	64	16	0.5	2	2	1	16	4	0.5
Serratia marcescens	-					SRT			CpxA, SmdA, Rpsl, GlpT, carA, AAC(6')-Ic, SdeB, SdeY, CRP, SmdB, SRT, parE, SdeA, SmfY, SsmE	8	64	4	64	8		2	2	1	16	4	1
Serratia marcescens	-	IncL/M, -		SHV-7		SRT		ANT(2'')-Ia, OXA-2, Apha16, SHV-7, Sul1	SilA, carA, CRP, SHV-7, SmdA, Sul1, SilC, OXA-2, SmdB, PAL-2, Tet(41), parE, Rpsl, GlpT, SdeB, SdeY, aaeB, SilB, CpxA, AAC(6'), ANT(2'')-Ia, Apha16, SRT, SdeA, SmfY, SsmE	64	64	4	16	16	0.5	16	2	1	8	8	0.5
Serratia marcescens	-					SRT			CpxA, SmdA, Rpsl, AAC(6'), GlpT, carA, SdeB, PAL-4, SdeY, CRP, SmdB, aaeB, SRT, Tet(41), parE, SdeA, SmfY, SsmE	8	64	4	64	2	0.5	2	2	1	16	4	0.5
Serratia marcescens	-	IncN				SRT			CpxA, SmdA, Rpsl, AAC(6'), GlpT, carA, SdeB, SdeY, CRP, SmdB, SRT, parE, SdeA, SmfY, SsmE	8	64	4	64	16	0.5	2	2	1	32	4	4
Serratia marcescens	-					SRT			CpxA, SmdA, Rpsl, AAC(6'), GlpT, carA, SdeB, SdeY, CRP, SmdB, SRT, parE, SdeA, SmfY, SsmE	8	64	4	64	16	0.5	2	2	1	64	4	0.5
Serratia marcescens	-					SRT			CpxA, SmdA, Rpsl, AAC(6'), GlpT, carA, SdeB, SdeY, CRP, SmdB, aaeB, SRT, Tet(41), parE, SdeA, SmfY, SsmE	8	64	4	64	2	0.5	2	2	1	16	4	0.5
Serratia marcescens	-					SRT			CpxA, SmdA, Rpsl, AAC(6'), GlpT, carA, SdeB, SdeY, CRP, SmdB, SRT, parE, SdeA, SmfY, SsmE	8	64	4	32	64	0.5	8	4	1	16	16	0.5
Serratia marcescens	-					SRT-2			CpxA, SmdA, Rpsl, AAC(6'), GlpT, carA, SdeB, SRT-2, SdeY, CRP, SmdB, parE, SdeA, SmfY, SsmE	8	64	4	16	8	0.5	2	2	1	32	4	0.5
